# Supplementary material for: How Structure Shapes Dynamics: Knowledge Development in Wikipedia - A Network Multilevel Modeling Approach
Source: PLoS One. 2014 Nov 3;9(11):e111958. doi: 10.1371/journal.pone.0111958 (PMC4218828; doi:10.1371/journal.pone.0111958)
Supplement: Text S1 — Dataset with all measures used in the study. (ZIP) [file pone.0111958.s001.zip]

Archive with 1 entries (1 files):
- Supporting Information Halatchliyski & Cress.txt
