# Supplementary material for: How Structure Shapes Dynamics: Knowledge Development in Wikipedia - A Network Multilevel Modeling Approach
Source: PLoS One. 2014 Nov 3;9(11):e111958. doi: 10.1371/journal.pone.0111958 (PMC4218828; doi:10.1371/journal.pone.0111958)
Supplement: Text S1 — Dataset with all measures used in the study. (ZIP) [file pone.0111958.s001.zip › Supporting Information Halatchliyski & Cress.txt]

#id:	article id
#type:	article type (edua = education article; psya = psychology article; inta = intersection article)
#time:	January 16 of the corresponding year (0 = 2006; 1 = 2007; 2 = 2008; 3 = 2009; 4 = 2010; 5 = 2011; 6 = 2012)
#article_age:	article age in years as of the corresponding #time
#creation_year:	coefficient calculated as (creation date)-(January 16, 2006) and expressed in years
#t_1_edit_count:	number of edits of an article, lagged 1 year
#d_edit_count:	change in the number of edits of an article
#d_neighbor_edit_count:	change in the edit count of the neighboring articles
#new_article_neighbors:	received new articles as neighbors during the last year (0 = no, 1 = yes)
#degree:	number of neighbors of an article
#t_1_degree:	number of neighbors of an article, lagged 1 year
#t_1_betweenness:	normalized betweenness in the combined network, lagged 1 year
#t_1_eigenvector_psy:	eigenvector in the psychology network, lagged 1 year
#t_1_eigenvector_edu:	eigenvector in the education network, lagged 1 year
#controversiality:	article controversiality according to the measure M in Yasseri and Kert�sz (2013)
#exzellent:	featured article; marked as "exzellent" in the German Wikipedia (0 = no, 1 = yes)
#lesenswert:	featured article; marked as "lesenswert" in the German Wikipedia (0 = no, 1 = yes)

id	type	time	article_age	creation_year	t_1_edit_count	d_edit_count	d_neighbor_edit_count	new_article_neighbors	degree	t_1_degree	t_1_betweenness	t_1_eigenvector_psy	t_1_eigenvector_edu	controversiality	exzellent	lesenswert
105	edua	0	4.48337297057331	-4.48337297057331	NA	NA	NA	1	48	NA	NA	NA	NA	0	0	0
105	edua	1	5.48337297057331	-4.48337297057331	25	18	821	1	72	48	0.00380836755115306	NA	0.0459400007119181	0	0	0
105	edua	2	6.48337297057331	-4.48337297057331	43	17	950	1	101	72	0.00623877768581244	NA	0.0886277007300075	0	0	0
105	edua	3	7.48611269660071	-4.48611269660071	60	9	1209	1	122	101	0.00714120226407594	NA	0.0990443194602265	0	0	0
105	edua	4	8.48611269660071	-4.48611269660071	69	5	728	1	145	122	0.00786082042713542	NA	0.0981473728896413	0	0	0
105	edua	5	9.48611269660071	-4.48611269660071	74	6	567	1	158	145	0.00887638056111873	NA	0.104479932300224	0	0	0
105	edua	6	10.4861126966007	-4.48611269660071	80	2	404	1	168	158	0.00850290041292572	NA	0.0981404383617976	0	0	0
121	psya	0	3.65300088787418	-3.65300088787418	NA	NA	NA	0	12	NA	NA	NA	NA	239	0	0
121	psya	1	4.65300088787418	-3.65300088787418	13	3	181	0	12	12	0.000376109005965617	0.0452574913091711	NA	239	0	0
121	psya	2	5.65300088787418	-3.65300088787418	16	4	183	0	12	12	0.000161784705460852	0.03945120219829	NA	239	0	0
121	psya	3	6.65574061390157	-3.65574061390157	20	0	433	1	15	12	8.96261992352465e-05	0.036078310027307	NA	239	0	0
121	psya	4	7.65574061390157	-3.65574061390157	20	5	190	1	17	15	0.000129429859569924	0.0383986887193686	NA	239	0	0
121	psya	5	8.65574061390157	-3.65574061390157	25	5	76	0	16	17	0.000131727279336483	0.0371820323818783	NA	239	0	0
121	psya	6	9.65574061390157	-3.65574061390157	30	4	104	0	16	16	0.000107783486283775	0.0331508553484412	NA	239	0	0
188	psya	0	3.96569555428716	-3.96569555428716	NA	NA	NA	1	21	NA	NA	NA	NA	0	0	0
188	psya	1	4.96569555428716	-3.96569555428716	1	1	272	1	27	21	0.000391186560304288	0.12847111524102	NA	0	0	0
188	psya	2	5.96569555428716	-3.96569555428716	2	2	353	1	39	27	0.000417006196235072	0.114410134184002	NA	0	0	0
188	psya	3	6.96843528031456	-3.96843528031456	4	0	199	1	44	39	0.000862938853401883	0.110463801618796	NA	0	0	0
188	psya	4	7.96843528031456	-3.96843528031456	4	0	72	1	45	44	0.000691345036945704	0.111002912938884	NA	0	0	0
188	psya	5	8.96843528031456	-3.96843528031456	4	0	228	1	47	45	0.000495025513817238	0.107770900660672	NA	0	0	0
188	psya	6	9.96843528031456	-3.96843528031456	4	0	77	0	46	47	0.000382356002302367	0.108587522152308	NA	0	0	0
318	psya	0	3.45614741882293	-3.45614741882293	NA	NA	NA	1	18	NA	NA	NA	NA	0	0	1
318	psya	1	4.45614741882293	-3.45614741882293	9	24	511	1	24	18	0.000279483791078259	0.0659372560313719	NA	0	0	1
318	psya	2	5.45614741882293	-3.45614741882293	33	5	-7	1	27	24	0.000247152729305775	0.0692763962334014	NA	0	0	1
318	psya	3	6.45888714485033	-3.45888714485033	38	3	336	1	32	27	0.000146421827260575	0.0626045126974984	NA	0	0	1
318	psya	4	7.45888714485033	-3.45888714485033	41	3	199	1	33	32	0.00013504003668295	0.0589793039498058	NA	0	0	1
318	psya	5	8.45888714485033	-3.45888714485033	44	3	256	1	36	33	0.000129532929616949	0.0569221370225364	NA	0	0	1
318	psya	6	9.45888714485033	-3.45888714485033	47	2	290	0	37	36	0.000182769997977112	0.0608197760369069	NA	0	0	1
428	psya	0	3.42851496702182	-3.42851496702182	NA	NA	NA	1	107	NA	NA	NA	NA	35313	0	0
428	psya	1	4.42851496702182	-3.42851496702182	94	70	1044	1	133	107	0.0176251210623256	0.253831778349754	NA	35313	0	0
428	psya	2	5.42851496702182	-3.42851496702182	164	51	1604	1	174	133	0.0103285386696917	0.299630290586474	NA	35313	0	0
428	psya	3	6.43125469304921	-3.43125469304921	215	28	957	1	179	174	0.0176627117880276	0.3539899327612	NA	35313	0	0
428	psya	4	7.43125469304921	-3.43125469304921	243	24	745	1	195	179	0.0149032311386366	0.332613695630911	NA	35313	0	0
428	psya	5	8.43125469304921	-3.43125469304921	267	7	493	1	201	195	0.0146057243700623	0.330012239355243	NA	35313	0	0
428	psya	6	9.43125469304921	-3.43125469304921	274	15	922	1	216	201	0.0126334197068813	0.317552548629001	NA	35313	0	0
473	psya	0	4.60518737316083	-4.60518737316083	NA	NA	NA	1	25	NA	NA	NA	NA	272	0	0
473	psya	1	5.60518737316083	-4.60518737316083	8	1	128	1	27	25	0.00197408428631477	0.0146411486296953	NA	272	0	0
473	psya	2	6.60518737316083	-4.60518737316083	9	4	31	1	33	27	0.00111847407332563	0.0128710466560463	NA	272	0	0
473	psya	3	7.60792709918823	-4.60792709918823	13	2	122	1	38	33	0.000890143509717688	0.00838049547638698	NA	272	0	0
473	psya	4	8.60792709918823	-4.60792709918823	15	3	48	1	40	38	0.00111879464583968	0.0110056228044196	NA	272	0	0
473	psya	5	9.60792709918823	-4.60792709918823	18	4	81	0	42	40	0.00100125155256092	0.0110038917632718	NA	272	0	0
473	psya	6	10.6079270991882	-4.60792709918823	22	0	62	1	43	42	0.00079602590748859	0.0106666609330567	NA	272	0	0
608	psya	0	3.75331028031456	-3.75331028031456	NA	NA	NA	0	9	NA	NA	NA	NA	0	0	0
608	psya	1	4.75331028031456	-3.75331028031456	3	2	-12	0	7	9	0.000193833044135058	0.0367783722567851	NA	0	0	0
608	psya	2	5.75331028031456	-3.75331028031456	5	0	55	0	8	7	3.63434791971438e-05	0.0256056829966742	NA	0	0	0
608	psya	3	6.75605000634196	-3.75605000634196	5	1	31	0	8	8	2.9791801993421e-05	0.0305025330006254	NA	0	0	0
608	psya	4	7.75605000634196	-3.75605000634196	6	0	162	0	12	8	1.99560362970431e-05	0.030289052200665	NA	0	0	0
608	psya	5	8.75605000634196	-3.75605000634196	6	0	55	0	12	12	1.60451120293397e-05	0.0470100032906171	NA	0	0	0
608	psya	6	9.75605000634196	-3.75605000634196	6	0	18	0	12	12	1.00815287122878e-05	0.0461533368964531	NA	0	0	0
660	psya	0	3.61465724885845	-3.61465724885845	NA	NA	NA	1	146	NA	NA	NA	NA	1420	0	1
660	psya	1	4.61465724885845	-3.61465724885845	74	22	1014	1	159	146	0.0200220211678919	0.430450795993791	NA	1420	0	1
660	psya	2	5.61465724885845	-3.61465724885845	96	22	639	1	176	159	0.0130765048784187	0.359981176001891	NA	1420	0	1
660	psya	3	6.61739697488585	-3.61739697488585	118	13	1105	1	202	176	0.0101175169665697	0.339317597103919	NA	1420	0	1
660	psya	4	7.61739697488585	-3.61739697488585	131	6	467	1	210	202	0.00884628986864076	0.360110112575746	NA	1420	0	1
660	psya	5	8.61739697488585	-3.61739697488585	137	7	511	1	226	210	0.00700952922488128	0.369630637746313	NA	1420	0	1
660	psya	6	9.61739697488585	-3.61739697488585	144	6	617	1	233	226	0.00613756135383967	0.378050861543756	NA	1420	0	1
837	psya	0	4.19905631659056	-4.19905631659056	NA	NA	NA	1	11	NA	NA	NA	NA	34680	0	0
837	psya	1	5.19905631659056	-4.19905631659056	43	27	150	1	17	11	0.00140146989803772	0.0210049666692817	NA	34680	0	0
837	psya	2	6.19905631659056	-4.19905631659056	70	18	30	1	17	17	0.00127286576370199	0.0236391959096539	NA	34680	0	0
837	psya	3	7.20179604261796	-4.20179604261796	88	17	114	1	20	17	0.00148582551169013	0.0191125360241581	NA	34680	0	0
837	psya	4	8.20179604261796	-4.20179604261796	105	7	127	1	25	20	0.00153393376924603	0.0169557053693139	NA	34680	0	0
837	psya	5	9.20179604261796	-4.20179604261796	112	5	292	1	32	25	0.00132219895279005	0.0155282594921577	NA	34680	0	0
837	psya	6	10.201796042618	-4.20179604261796	117	6	301	1	36	32	0.00145783790538952	0.0187371807871271	NA	34680	0	0
846	psya	2	5.99869063926941	-3.99869063926941	NA	NA	NA	0	1	NA	NA	NA	NA	308	0	0
846	psya	3	7.0014303652968	-4.0014303652968	16	0	0	0	1	1	0	0.000332503029066514	NA	308	0	0
846	psya	4	8.0014303652968	-4.0014303652968	16	0	0	0	1	1	0	0.000281882229195046	NA	308	0	0
846	psya	5	9.0014303652968	-4.0014303652968	16	6	14	0	2	1	0	0.000243642481969918	NA	308	0	0
846	psya	6	10.0014303652968	-4.0014303652968	22	9	5	0	2	2	0	0.00023152781103565	NA	308	0	0
884	psya	0	3.65159791983765	-3.65159791983765	NA	NA	NA	1	18	NA	NA	NA	NA	50904	0	1
884	psya	1	4.65159791983765	-3.65159791983765	24	14	350	1	25	18	0.000710320734211246	0.0188437970277598	NA	50904	0	1
884	psya	2	5.65159791983765	-3.65159791983765	38	6	96	1	30	25	0.00094553218377058	0.0517042725713246	NA	50904	0	1
884	psya	3	6.65433764586504	-3.65433764586504	44	41	418	1	37	30	0.000611435831402487	0.0520341041595792	NA	50904	0	1
884	psya	4	7.65433764586504	-3.65433764586504	85	16	375	1	41	37	0.00095276052585169	0.0683664455094687	NA	50904	0	1
884	psya	5	8.65433764586504	-3.65433764586504	101	3	162	0	44	41	0.000475961875831536	0.0785991809766383	NA	50904	0	1
884	psya	6	9.65433764586504	-3.65433764586504	104	2	225	1	49	44	0.000369710691746005	0.0796010872835132	NA	50904	0	1
989	psya	0	3.41245652587519	-3.41245652587519	NA	NA	NA	0	1	NA	NA	NA	NA	0	0	0
1237	psya	0	4.59787132166413	-4.59787132166413	NA	NA	NA	1	39	NA	NA	NA	NA	1448	0	0
1237	psya	1	5.59787132166413	-4.59787132166413	55	17	-411	1	9	39	0.00228344908561513	0.0762047584476503	NA	1448	0	0
1237	psya	2	6.59787132166413	-4.59787132166413	72	0	169	1	5	9	0.00011994370560752	0.0118558629707017	NA	1448	0	0
1237	psya	3	7.60061104769153	-4.60061104769153	72	2	81	0	4	5	8.59416879359765e-05	0.0143492590577298	NA	1448	0	0
1237	psya	4	8.60061104769153	-4.60061104769153	74	0	17	0	4	4	5.64891918241546e-05	0.0124912297343589	NA	1448	0	0
1237	psya	5	9.60061104769153	-4.60061104769153	74	0	35	0	4	4	4.69039858423005e-05	0.0121381035405605	NA	1448	0	0
1237	psya	6	10.6006110476915	-4.60061104769153	74	0	21	0	3	4	3.73612281652266e-05	0.0118384690889459	NA	1448	0	0
1458	psya	0	3.41497796169457	-3.41497796169457	NA	NA	NA	0	2	NA	NA	NA	NA	0	0	0
1458	psya	1	4.41497796169457	-3.41497796169457	3	0	25	0	2	2	1.78362325028115e-06	0.00527244078754806	NA	0	0	0
1458	psya	2	5.41497796169457	-3.41497796169457	3	0	2	0	2	2	2.32976650745069e-06	0.00406222402258539	NA	0	0	0
1458	psya	3	6.41771768772197	-3.41771768772197	3	1	15	0	3	2	1.45979117800626e-06	0.00392155343455663	NA	0	0	0
1458	psya	4	7.41771768772197	-3.41771768772197	4	0	9	0	3	3	1.00735629805336e-06	0.00407624686783761	NA	0	0	0
1458	psya	5	8.41771768772197	-3.41771768772197	4	0	19	0	4	3	7.93068482293472e-07	0.00389902663265812	NA	0	0	0
1458	psya	6	9.41771768772197	-3.41771768772197	4	1	4	0	4	4	1.4620909529861e-06	0.00474399364739141	NA	0	0	0
1467	psya	0	3.39324600456621	-3.39324600456621	NA	NA	NA	1	31	NA	NA	NA	NA	0	0	0
1467	psya	1	4.39324600456621	-3.39324600456621	12	3	322	1	36	31	0.00174700498239603	0.106323950394418	NA	0	0	0
1467	psya	2	5.39324600456621	-3.39324600456621	15	0	331	1	40	36	0.00114992783633046	0.103830474419196	NA	0	0	0
1467	psya	3	6.39598573059361	-3.39598573059361	15	0	331	1	43	40	0.00103439226890278	0.106747995772846	NA	0	0	0
1467	psya	4	7.39598573059361	-3.39598573059361	15	0	175	1	45	43	0.000891903743495974	0.109876381542469	NA	0	0	0
1467	psya	5	8.39598573059361	-3.39598573059361	15	1	119	1	47	45	0.000795482301005635	0.109528919955365	NA	0	0	0
1467	psya	6	9.39598573059361	-3.39598573059361	16	7	81	1	51	47	0.000702149329314761	0.107240570539651	NA	0	0	0
1592	psya	0	4.41763521055302	-4.41763521055302	NA	NA	NA	0	3	NA	NA	NA	NA	0	0	0
1592	psya	1	5.41763521055302	-4.41763521055302	5	1	55	0	3	3	8.1661719817173e-06	0.0138085697151361	NA	0	0	0
1592	psya	2	6.41763521055302	-4.41763521055302	6	2	48	1	4	3	0	0.011793261816398	NA	0	0	0
1592	psya	3	7.42037493658042	-4.42037493658042	8	1	34	0	4	4	1.17125961706269e-06	0.0104077979593	NA	0	0	0
1592	psya	4	8.42037493658042	-4.42037493658042	9	1	28	0	4	4	8.76369092195415e-07	0.00965256571576471	NA	0	0	0
1592	psya	5	9.42037493658042	-4.42037493658042	10	0	38	0	4	4	5.99819844039532e-07	0.00954558205902387	NA	0	0	0
1592	psya	6	10.4203749365804	-4.42037493658042	10	0	23	0	4	4	8.37768614892139e-08	0.0100668567119859	NA	0	0	0
1614	psya	0	4.20332756215119	-4.20332756215119	NA	NA	NA	1	3	NA	NA	NA	NA	156	0	0
1614	psya	1	5.20332756215119	-4.20332756215119	5	4	9	0	2	3	6.94664908994008e-07	0.00126785558482615	NA	156	0	0
1614	psya	2	6.20332756215119	-4.20332756215119	9	1	5	0	2	2	0	0.000654523770970998	NA	156	0	0
1614	psya	3	7.20606728817859	-4.20606728817859	10	3	13	0	2	2	0	0.000575637362110647	NA	156	0	0
1614	psya	4	8.20606728817859	-4.20606728817859	13	0	3	0	2	2	0	0.000676498322244508	NA	156	0	0
1614	psya	5	9.20606728817859	-4.20606728817859	13	1	22	0	3	2	0	0.000628486870642036	NA	156	0	0
1614	psya	6	10.2060672881786	-4.20606728817859	14	3	-10	1	3	3	1.66546391410197e-06	0.00291496596973726	NA	156	0	0
1796	psya	0	4.38532331303907	-4.38532331303907	NA	NA	NA	1	25	NA	NA	NA	NA	2828	0	0
1796	psya	1	5.38532331303907	-4.38532331303907	29	26	29	0	21	25	0.00150263280060371	0.057716273321083	NA	2828	0	0
1796	psya	2	6.38532331303907	-4.38532331303907	55	23	456	1	29	21	0.000497134466153946	0.0313540199773696	NA	2828	0	0
1796	psya	3	7.38806303906646	-4.38806303906646	78	15	266	1	31	29	0.000734194044190118	0.0537391187242728	NA	2828	0	0
1796	psya	4	8.38806303906646	-4.38806303906646	93	10	592	1	39	31	0.000579748818890981	0.0539476510931337	NA	2828	0	0
1796	psya	5	9.38806303906646	-4.38806303906646	103	1	281	1	43	39	0.00085334285579099	0.0854046126319928	NA	2828	0	0
1796	psya	6	10.3880630390665	-4.38806303906646	104	1	-310	1	36	43	0.000810829024799503	0.0829642082150562	NA	2828	0	0
1881	edua	0	3.70514802130898	-3.70514802130898	NA	NA	NA	1	17	NA	NA	NA	NA	0	0	0
1881	edua	1	4.70514802130898	-3.70514802130898	7	13	171	1	22	17	0.0017041661136593	NA	0.0889383404074367	0	0	0
1881	edua	2	5.70514802130898	-3.70514802130898	20	11	814	1	35	22	0.0013969356647121	NA	0.0720664738839615	0	0	0
1881	edua	3	6.70788774733638	-3.70788774733638	31	14	-97	1	44	35	0.00193046542360802	NA	0.0766156317026533	0	0	0
1881	edua	4	7.70788774733638	-3.70788774733638	45	4	662	1	48	44	0.00134173520242803	NA	0.0463737898300106	0	0	0
1881	edua	5	8.70788774733638	-3.70788774733638	49	4	147	1	50	48	0.00153223332541456	NA	0.0447292683862485	0	0	0
1881	edua	6	9.70788774733638	-3.70788774733638	53	1	221	1	53	50	0.00144629078999182	NA	0.0483726413531121	0	0	0
1969	psya	0	3.61483840690005	-3.61483840690005	NA	NA	NA	1	17	NA	NA	NA	NA	0	0	0
1969	psya	1	4.61483840690005	-3.61483840690005	2	7	203	1	21	17	0.00123183317901698	0.107470691810161	NA	0	0	0
1969	psya	2	5.61483840690005	-3.61483840690005	9	4	107	1	25	21	0.000926687840011794	0.0714030529816404	NA	0	0	0
1969	psya	3	6.61757813292745	-3.61757813292745	13	0	256	0	24	25	0.000660073655062652	0.062438476986102	NA	0	0	0
1969	psya	4	7.61757813292745	-3.61757813292745	13	0	-94	0	17	24	0.000466401996537108	0.0540954934904912	NA	0	0	0
1969	psya	5	8.61757813292745	-3.61757813292745	13	0	120	0	17	17	0.000501792750938073	0.0368547875339069	NA	0	0	0
1969	psya	6	9.61757813292745	-3.61757813292745	13	1	295	0	19	17	0.000287396954487919	0.0357070307741412	NA	0	0	0
2097	psya	0	3.39815877092846	-3.39815877092846	NA	NA	NA	0	17	NA	NA	NA	NA	0	0	0
2097	psya	1	4.39815877092846	-3.39815877092846	4	2	95	0	13	17	0.000133040742502308	0.0332270214852725	NA	0	0	0
2097	psya	2	5.39815877092846	-3.39815877092846	6	4	1	0	12	13	0.000268965597022018	0.0230872413380321	NA	0	0	0
2097	psya	3	6.40089849695586	-3.40089849695586	10	1	67	0	12	12	0.00021486231465748	0.0195615706357727	NA	0	0	0
2097	psya	4	7.40089849695586	-3.40089849695586	11	1	158	0	13	12	0.000158630944942551	0.0171564674867877	NA	0	0	0
2097	psya	5	8.40089849695586	-3.40089849695586	12	0	66	0	13	13	0.000132216209537932	0.0150739710255949	NA	0	0	0
2097	psya	6	9.40089849695586	-3.40089849695586	12	0	158	0	14	13	0.000123571833795148	0.0158444187146705	NA	0	0	0
2163	psya	0	4.31315417300863	-4.31315417300863	NA	NA	NA	1	23	NA	NA	NA	NA	15820	0	0
2163	psya	1	5.31315417300863	-4.31315417300863	35	61	644	1	35	23	0.000188466071133219	0.0432132237539659	NA	15820	0	0
2163	psya	2	6.31315417300862	-4.31315417300862	96	11	152	1	35	35	0.000472613629293648	0.0653164311970921	NA	15820	0	0
2163	psya	3	7.31589389903602	-4.31589389903602	107	8	189	1	36	35	0.000528532732908793	0.0544700091805674	NA	15820	0	0
2163	psya	4	8.31589389903602	-4.31589389903602	115	12	287	0	37	36	0.000436382341238299	0.0503221379163334	NA	15820	0	0
2163	psya	5	9.31589389903602	-4.31589389903602	127	10	288	1	45	37	0.000410705368263367	0.0460110700614656	NA	15820	0	0
2163	psya	6	10.315893899036	-4.31589389903602	137	3	-80	0	45	45	0.0001978712682507	0.0449238831395113	NA	15820	0	0
2375	psya	0	3.49936326737697	-3.49936326737697	NA	NA	NA	1	8	NA	NA	NA	NA	84	0	0
2375	psya	1	4.49936326737697	-3.49936326737697	18	3	71	1	11	8	0.000111974671738219	0.0163856215446497	NA	84	0	0
2375	psya	2	5.49936326737697	-3.49936326737697	21	4	63	0	12	11	0.000155212868514377	0.0136421149168491	NA	84	0	0
2375	psya	3	6.50210299340436	-3.50210299340436	25	3	96	1	15	12	8.79113332245225e-05	0.0131767176033062	NA	84	0	0
2375	psya	4	7.50210299340436	-3.50210299340436	28	2	86	1	18	15	0.000132535824236303	0.0142755367607207	NA	84	0	0
2375	psya	5	8.50210299340436	-3.50210299340436	30	4	30	1	18	18	0.000152118176055237	0.0167447661557565	NA	84	0	0
2375	psya	6	9.50210299340436	-3.50210299340436	34	2	35	1	19	18	0.000172763469480008	0.015852125999001	NA	84	0	0
2614	psya	0	4.60514453323186	-4.60514453323186	NA	NA	NA	1	29	NA	NA	NA	NA	0	0	0
2614	psya	1	5.60514453323186	-4.60514453323186	10	8	233	1	32	29	0.0026774101041407	0.0374893758438293	NA	0	0	0
2614	psya	2	6.60514453323186	-4.60514453323186	18	5	411	1	46	32	0.00170782451237247	0.0300374008099861	NA	0	0	0
2614	psya	3	7.60788425925926	-4.60788425925926	23	3	265	1	49	46	0.00220892066961983	0.0275586633858247	NA	0	0	0
2614	psya	4	8.60788425925926	-4.60788425925926	26	4	157	1	53	49	0.00197302282639468	0.0252179292135573	NA	0	0	0
2614	psya	5	9.60788425925926	-4.60788425925926	30	4	175	1	57	53	0.00178990615311209	0.0253782863393359	NA	0	0	0
2614	psya	6	10.6078842592593	-4.60788425925926	34	1	150	1	64	57	0.00139720520479926	0.028327633387496	NA	0	0	0
2618	psya	0	4.01825526382547	-4.01825526382547	NA	NA	NA	1	36	NA	NA	NA	NA	0	0	0
2618	psya	1	5.01825526382547	-4.01825526382547	23	9	242	1	46	36	0.00375692208529566	0.0957562912701045	NA	0	0	0
2618	psya	2	6.01825526382547	-4.01825526382547	32	7	247	0	47	46	0.00250300665228997	0.0727578703016296	NA	0	0	0
2618	psya	3	7.02099498985287	-4.02099498985287	39	3	341	1	53	47	0.00166209030116906	0.0623698277337859	NA	0	0	0
2618	psya	4	8.02099498985287	-4.02099498985287	42	8	75	1	56	53	0.0018898611367755	0.0666635071924207	NA	0	0	0
2618	psya	5	9.02099498985287	-4.02099498985287	50	3	196	1	63	56	0.00149704873025786	0.0529924341064532	NA	0	0	0
2618	psya	6	10.0209949898529	-4.02099498985287	53	0	284	1	70	63	0.0013964859178019	0.0550098583657586	NA	0	0	0
2653	inta	0	4.19826281075596	-4.19826281075596	NA	NA	NA	1	54	NA	NA	NA	NA	10560	0	0
2653	inta	1	5.19826281075596	-4.19826281075596	46	5	533	1	67	54	0.00521028030428501	0.153594095096676	0.0462067478786603	10560	0	0
2653	inta	2	6.19826281075596	-4.19826281075596	51	8	963	1	77	67	0.00499060776229217	0.141346467838092	0.041771133414758	10560	0	0
2653	inta	3	7.20100253678336	-4.20100253678336	59	15	513	0	81	77	0.00439688758855401	0.12937367174005	0.0431387304093951	10560	0	0
2653	inta	4	8.20100253678336	-4.20100253678336	74	10	258	1	80	81	0.0036295349088515	0.123361881279912	0.0379282485795339	10560	0	0
2653	inta	5	9.20100253678336	-4.20100253678336	84	7	235	1	79	80	0.00306651642626005	0.122352729981861	0.0337137148590435	10560	0	0
2653	inta	6	10.2010025367834	-4.20100253678336	91	4	81	1	79	79	0.0027261692373144	0.118199982152311	0.0324335833297909	10560	0	0
2791	edua	0	3.53290299974632	-3.53290299974632	NA	NA	NA	0	2	NA	NA	NA	NA	0	0	0
2791	edua	2	5.53290299974632	-3.53290299974632	NA	NA	NA	0	1	NA	0	0	0	0	0	0
2791	edua	3	6.53564272577372	-3.53564272577372	16	1	2	0	2	1	0	NA	0.00300576262826843	0	0	0
2791	edua	4	7.53564272577372	-3.53564272577372	17	2	51	0	4	2	1.90074995150845e-06	NA	0.00289086253357967	0	0	0
2791	edua	5	8.53564272577372	-3.53564272577372	19	4	-30	0	3	4	1.49402228827992e-05	NA	0.00434493590094925	0	0	0
2791	edua	6	9.53564272577372	-3.53564272577372	23	4	7	0	3	3	2.76737486707808e-06	NA	0.004046760220341	0	0	0
2890	psya	0	3.42843214104515	-3.42843214104515	NA	NA	NA	0	7	NA	NA	NA	NA	0	0	0
2890	psya	1	4.42843214104516	-3.42843214104516	4	3	113	0	6	7	6.79125930250911e-05	0.0271966897459078	NA	0	0	0
2890	psya	2	5.42843214104516	-3.42843214104516	7	2	158	0	7	6	2.02627565901958e-05	0.0173661228863185	NA	0	0	0
2890	psya	3	6.43117186707255	-3.43117186707255	9	0	326	0	8	7	1.73471694338293e-05	0.0207259735003357	NA	0	0	0
2890	psya	4	7.43117186707255	-3.43117186707255	9	2	78	0	8	8	2.63394903566777e-05	0.0197982561810914	NA	0	0	0
2890	psya	5	8.43117186707255	-3.43117186707255	11	0	69	0	9	8	2.39279258315902e-05	0.0184411854438373	NA	0	0	0
2890	psya	6	9.43117186707255	-3.43117186707255	11	1	60	1	10	9	2.56084449090606e-05	0.0179283082469254	NA	0	0	0
2904	psya	0	3.39116936199899	-3.39116936199899	NA	NA	NA	1	26	NA	NA	NA	NA	3960	0	0
2904	psya	1	4.39116936199899	-3.39116936199899	20	12	493	1	29	26	0.000802884162439886	0.069023566720132	NA	3960	0	0
2904	psya	2	5.39116936199899	-3.39116936199899	32	8	-29	0	30	29	0.000215026843250777	0.0643422039974157	NA	3960	0	0
2904	psya	3	6.39390908802638	-3.39390908802638	40	9	188	0	30	30	0.000200304930727681	0.0568605222938166	NA	3960	0	0
2904	psya	4	7.39390908802638	-3.39390908802638	49	22	307	0	34	30	0.000171409964245969	0.0436107329549445	NA	3960	0	0
2904	psya	5	8.39390908802638	-3.39390908802638	71	7	81	1	36	34	0.000173544832424712	0.0468957280331522	NA	3960	0	0
2904	psya	6	9.39390908802638	-3.39390908802638	78	2	269	0	35	36	0.000152942825684027	0.0474559297023007	NA	3960	0	0
2960	psya	0	4.40164824327752	-4.40164824327752	NA	NA	NA	1	31	NA	NA	NA	NA	59616	0	0
2960	psya	1	5.40164824327752	-4.40164824327752	36	47	736	1	42	31	0.000721721883841512	0.0806163262123428	NA	59616	0	0
2960	psya	2	6.40164824327752	-4.40164824327752	83	5	5	1	43	42	0.000438342043125024	0.0971220710446997	NA	59616	0	0
2960	psya	3	7.40438796930492	-4.40438796930492	88	16	364	1	47	43	0.000344311261253912	0.086988169739535	NA	59616	0	0
2960	psya	4	8.40438796930492	-4.40438796930492	104	6	59	0	45	47	0.000415945062159361	0.0965630541918439	NA	59616	0	0
2960	psya	5	9.40438796930492	-4.40438796930492	110	7	226	1	46	45	0.000394770070668105	0.0913976682348687	NA	59616	0	0
2960	psya	6	10.4043879693049	-4.40438796930492	117	3	203	0	47	46	0.000392739491788733	0.0871561877150257	NA	59616	0	0
3005	edua	0	3.64227936326738	-3.64227936326738	NA	NA	NA	1	19	NA	NA	NA	NA	0	0	0
3005	edua	1	4.64227936326738	-3.64227936326738	8	3	73	1	28	19	9.03664993344108e-05	NA	0.0170520653509451	0	0	0
3005	edua	2	5.64227936326738	-3.64227936326738	11	5	104	1	34	28	0.000286156486743217	NA	0.0157518686593631	0	0	0
3005	edua	3	6.64501908929477	-3.64501908929477	16	1	109	0	36	34	0.000294449410519057	NA	0.0128597356731327	0	0	0
3005	edua	4	7.64501908929477	-3.64501908929477	17	11	31	0	36	36	0.000563769991323788	NA	0.0165178439427139	0	0	0
3005	edua	5	8.64501908929477	-3.64501908929477	28	5	22	0	36	36	0.000507215939668496	NA	0.0131381136705754	0	0	0
3005	edua	6	9.64501908929477	-3.64501908929477	33	3	44	1	37	36	0.000458168349069002	NA	0.0117366505541507	0	0	0
3125	psya	0	3.42581373668189	-3.42581373668189	NA	NA	NA	0	1	NA	NA	NA	NA	0	0	0
3125	psya	1	4.42581373668189	-3.42581373668189	4	0	25	0	1	1	0	0.000483749762755796	NA	0	0	0
3125	psya	2	5.42581373668189	-3.42581373668189	4	0	20	0	1	1	0	0.00115996325418277	NA	0	0	0
3125	psya	3	6.42855346270929	-3.42855346270929	4	0	138	0	2	1	0	0.000696153340511392	NA	0	0	0
3125	psya	4	7.42855346270929	-3.42855346270929	4	0	19	0	2	2	8.88424621072332e-08	0.00264547569997204	NA	0	0	0
3125	psya	5	8.42855346270929	-3.42855346270929	4	0	23	0	2	2	9.54387225126619e-08	0.00252627965889664	NA	0	0	0
3125	psya	6	9.42855346270929	-3.42855346270929	4	0	42	0	3	2	9.01878603493324e-08	0.00234856248699274	NA	0	0	0
3222	psya	0	4.25598994799594	-4.25598994799594	NA	NA	NA	1	44	NA	NA	NA	NA	0	0	0
3222	psya	1	5.25598994799594	-4.25598994799594	26	19	689	1	56	44	0.00376379925924602	0.104984845875271	NA	0	0	0
3222	psya	2	6.25598994799594	-4.25598994799594	45	7	324	1	64	56	0.00291038813492428	0.099167109673676	NA	0	0	0
3222	psya	3	7.25872967402334	-4.25872967402334	52	13	544	1	70	64	0.00250549770308997	0.09797857634842	NA	0	0	0
3222	psya	4	8.25872967402334	-4.25872967402334	65	4	309	0	80	70	0.00241292836636718	0.109449812477904	NA	0	0	0
3222	psya	5	9.25872967402334	-4.25872967402334	69	14	-8	1	82	80	0.00255298850415296	0.119466374036703	NA	0	0	0
3222	psya	6	10.2587296740233	-4.25872967402334	83	15	247	1	82	82	0.00196345386882088	0.116211572590211	NA	0	0	0
3247	psya	0	3.940587043379	-3.940587043379	NA	NA	NA	1	16	NA	NA	NA	NA	0	0	0
3247	psya	1	4.940587043379	-3.940587043379	16	0	181	1	22	16	0.00142759278927657	0.051340982754191	NA	0	0	0
3247	psya	2	5.940587043379	-3.940587043379	16	6	196	1	26	22	0.0016694768588748	0.0457208552143164	NA	0	0	0
3247	psya	3	6.94332676940639	-3.94332676940639	22	4	290	1	36	26	0.00140804250086886	0.0420220428190263	NA	0	0	0
3247	psya	4	7.94332676940639	-3.94332676940639	26	0	66	1	37	36	0.00118032466137166	0.0465235014577045	NA	0	0	0
3247	psya	5	8.94332676940639	-3.94332676940639	26	0	79	1	38	37	0.00120953332710706	0.044376597944442	NA	0	0	0
3247	psya	6	9.94332676940639	-3.94332676940639	26	0	61	0	38	38	0.000978737333197526	0.0430077101405711	NA	0	0	0
3248	psya	0	3.93513207128361	-3.93513207128361	NA	NA	NA	0	5	NA	NA	NA	NA	197	0	0
3248	psya	1	4.93513207128361	-3.93513207128361	14	21	144	1	16	5	2.36484375145158e-05	0.00862618128403674	NA	197	0	0
3248	psya	2	5.93513207128361	-3.93513207128361	35	5	70	0	15	16	9.12093129244788e-05	0.0284563180862597	NA	197	0	0
3248	psya	3	6.93787179731101	-3.93787179731101	40	2	66	1	16	15	4.08016414861624e-05	0.0210639860546003	NA	197	0	0
3248	psya	4	7.93787179731101	-3.93787179731101	42	0	49	0	16	16	4.92775926408589e-05	0.0204026703719996	NA	197	0	0
3248	psya	5	8.93787179731101	-3.93787179731101	42	4	87	0	15	16	3.84281721246666e-05	0.0189628712328892	NA	197	0	0
3248	psya	6	9.93787179731101	-3.93787179731101	46	1	44	1	16	15	3.17613711711011e-05	0.0164730340765038	NA	197	0	0
3372	edua	0	3.52146048959919	-3.52146048959919	NA	NA	NA	1	10	NA	NA	NA	NA	513	0	0
3372	edua	1	4.52146048959919	-3.52146048959919	17	11	310	1	31	10	0.000215364783220654	NA	0.0282413203809395	513	0	0
3372	edua	2	5.52146048959919	-3.52146048959919	28	10	228	1	38	31	0.00222543665677179	NA	0.0266548076718337	513	0	0
3372	edua	3	6.52420021562659	-3.52420021562659	38	6	114	1	42	38	0.00273473098153522	NA	0.0326851419445305	513	0	0
3372	edua	4	7.52420021562659	-3.52420021562659	44	5	141	1	52	42	0.00246486456935889	NA	0.027008866823825	513	0	0
3372	edua	5	8.52420021562659	-3.52420021562659	49	3	79	1	54	52	0.00267945862383946	NA	0.025460374406992	513	0	0
3372	edua	6	9.52420021562659	-3.52420021562659	52	7	79	1	52	54	0.00276104916706563	NA	0.0203927599772895	513	0	0
3473	psya	0	3.41252422628108	-3.41252422628108	NA	NA	NA	0	17	NA	NA	NA	NA	3276	1	0
3473	psya	1	4.41252422628108	-3.41252422628108	33	17	356	0	23	17	0.000520457122096885	0.0525061516178439	NA	3276	1	0
3473	psya	2	5.41252422628108	-3.41252422628108	50	19	251	1	32	23	0.000429973547945393	0.0825428224282976	NA	3276	1	0
3473	psya	3	6.41526395230847	-3.41526395230847	69	10	170	1	38	32	0.00066183452916128	0.0844179871375376	NA	3276	1	0
3473	psya	4	7.41526395230847	-3.41526395230847	79	3	181	1	39	38	0.000724047865251526	0.0870872129975887	NA	3276	1	0
3473	psya	5	8.41526395230847	-3.41526395230847	82	5	99	1	42	39	0.000502770660651834	0.090886132301459	NA	3276	1	0
3473	psya	6	9.41526395230847	-3.41526395230847	87	6	91	0	43	42	0.000418383377837735	0.0937746904307303	NA	3276	1	0
3539	psya	0	3.94057867199391	-3.94057867199391	NA	NA	NA	1	19	NA	NA	NA	NA	0	0	0
3539	psya	1	4.94057867199391	-3.94057867199391	7	3	159	1	24	19	0.000541775461303341	0.057615800549661	NA	0	0	0
3539	psya	2	5.94057867199391	-3.94057867199391	10	5	178	1	28	24	0.000776460052123346	0.0455190162460453	NA	0	0	0
3539	psya	3	6.94331839802131	-3.94331839802131	15	1	348	1	32	28	0.000681768808001828	0.038673042545081	NA	0	0	0
3539	psya	4	7.94331839802131	-3.94331839802131	16	3	81	0	37	32	0.000652852725380659	0.043614565361401	NA	0	0	0
3539	psya	5	8.94331839802131	-3.94331839802131	19	2	270	0	42	37	0.000597700573516916	0.0426684054455673	NA	0	0	0
3539	psya	6	9.94331839802131	-3.94331839802131	21	0	180	1	46	42	0.000601468083026494	0.0470321288521333	NA	0	0	0
3598	edua	0	3.59663467148656	-3.59663467148656	NA	NA	NA	1	4	NA	NA	NA	NA	0	0	0
3598	edua	1	4.59663467148656	-3.59663467148656	3	0	12	0	4	4	6.38281890433635e-05	NA	0.00795333102069544	0	0	0
3598	edua	2	5.59663467148656	-3.59663467148656	3	0	19	0	4	4	3.56498688747221e-05	NA	0.0074159658100964	0	0	0
3598	edua	3	6.59937439751395	-3.59937439751395	3	0	8	0	4	4	5.28773893733018e-06	NA	0.00959358680726965	0	0	0
3598	edua	4	7.59937439751395	-3.59937439751395	3	0	5	0	4	4	3.37919517001592e-06	NA	0.0087097480117649	0	0	0
3598	edua	5	8.59937439751395	-3.59937439751395	3	1	2	0	4	4	2.77214430558936e-06	NA	0.0082215504076792	0	0	0
3598	edua	6	9.59937439751395	-3.59937439751395	4	0	8	0	4	4	2.33024006776377e-06	NA	0.00689849196895229	0	0	0
3636	psya	0	3.48962293886352	-3.48962293886352	NA	NA	NA	1	9	NA	NA	NA	NA	0	0	0
3636	psya	1	4.48962293886352	-3.48962293886352	5	1	100	1	11	9	0.000136745974930277	0.012301704800333	NA	0	0	0
3636	psya	2	5.48962293886352	-3.48962293886352	6	1	95	0	13	11	0.000120554781232127	0.0100760823298862	NA	0	0	0
3636	psya	3	6.49236266489092	-3.49236266489092	7	1	89	1	15	13	0.000115542601825836	0.00914384247183088	NA	0	0	0
3636	psya	4	7.49236266489092	-3.49236266489092	8	1	56	0	15	15	9.7188028235855e-05	0.00904578775387882	NA	0	0	0
3636	psya	5	8.49236266489092	-3.49236266489092	9	0	39	0	15	15	7.50295026496583e-05	0.0106433569911385	NA	0	0	0
3636	psya	6	9.49236266489092	-3.49236266489092	9	1	36	0	16	15	6.35537094072378e-05	0.0101512225569461	NA	0	0	0
3678	psya	0	3.40412690258752	-3.40412690258752	NA	NA	NA	1	36	NA	NA	NA	NA	837	0	0
3678	psya	1	4.40412690258752	-3.40412690258752	26	12	302	1	40	36	0.0032027152322528	0.0825081401173624	NA	837	0	0
3678	psya	2	5.40412690258752	-3.40412690258752	38	4	239	1	43	40	0.00222654309092323	0.0704769757840866	NA	837	0	0
3678	psya	3	6.40686662861492	-3.40686662861492	42	9	375	1	45	43	0.00147663570535486	0.0643346009764588	NA	837	0	0
3678	psya	4	7.40686662861492	-3.40686662861492	51	6	81	0	47	45	0.00136863730808661	0.066436478909731	NA	837	0	0
3678	psya	5	8.40686662861492	-3.40686662861492	57	13	152	1	51	47	0.00123869524935971	0.0627251923166214	NA	837	0	0
3678	psya	6	9.40686662861492	-3.40686662861492	70	6	357	1	61	51	0.00115465029832364	0.0613978174592364	NA	837	0	0
3849	psya	0	4.51113406900051	-4.51113406900051	NA	NA	NA	1	162	NA	NA	NA	NA	1725	0	0
3849	psya	1	5.51113406900051	-4.51113406900051	8	11	1673	1	279	162	0.0285982714692978	0.233965212334407	NA	1725	0	0
3849	psya	2	6.51113406900051	-4.51113406900051	19	16	1348	1	367	279	0.0408964287323549	0.323822270176522	NA	1725	0	0
3849	psya	3	7.5138737950279	-4.5138737950279	35	7	896	1	435	367	0.0444591050528813	0.345763491225769	NA	1725	0	0
3849	psya	4	8.5138737950279	-4.5138737950279	42	4	550	1	491	435	0.0435364655804726	0.35712976577074	NA	1725	0	0
3849	psya	5	9.5138737950279	-4.5138737950279	46	6	430	1	571	491	0.0439786473616203	0.357878056439309	NA	1725	0	0
3849	psya	6	10.5138737950279	-4.5138737950279	52	12	909	1	670	571	0.0455331010250163	0.352073010912859	NA	1725	0	0
3923	edua	0	3.91867732115677	-3.91867732115677	NA	NA	NA	1	66	NA	NA	NA	NA	7152	0	1
3923	edua	1	4.91867732115677	-3.91867732115677	71	12	255	1	83	66	0.017457747298955	NA	0.123299938731944	7152	0	1
3923	edua	2	5.91867732115677	-3.91867732115677	83	8	267	1	92	83	0.0172742426668045	NA	0.109970444790004	7152	0	1
3923	edua	3	6.92141704718417	-3.92141704718417	91	6	121	1	92	92	0.0155266802212051	NA	0.0797428132132088	7152	0	1
3923	edua	4	7.92141704718417	-3.92141704718417	97	3	131	1	95	92	0.0136323716628354	NA	0.0717878457507381	7152	0	1
3923	edua	5	8.92141704718417	-3.92141704718417	100	5	142	1	96	95	0.0124998030304638	NA	0.0604030708535991	7152	0	1
3923	edua	6	9.92141704718417	-3.92141704718417	105	7	112	1	99	96	0.0112120731784308	NA	0.0558047956365669	7152	0	1
3927	psya	0	3.96570389396246	-3.96570389396246	NA	NA	NA	1	494	NA	NA	NA	NA	49128	0	0
3927	psya	1	4.96570389396246	-3.96570389396246	73	86	3454	1	654	494	0.189813914011511	1	NA	49128	0	0
3927	psya	2	5.96570389396246	-3.96570389396246	159	23	2797	1	780	654	0.167104988303055	1	NA	49128	0	0
3927	psya	3	6.96844361998985	-3.96844361998985	182	7	2271	1	891	780	0.155764512234009	1	NA	49128	0	0
3927	psya	4	7.96844361998985	-3.96844361998985	189	1	2443	1	968	891	0.144335410385693	1	NA	49128	0	0
3927	psya	5	8.96844361998985	-3.96844361998985	190	3	1708	1	1069	968	0.13975151616307	1	NA	49128	0	0
3927	psya	6	9.96844361998985	-3.96844361998985	193	7	1580	1	1170	1069	0.135466223715823	1	NA	49128	0	0
4037	psya	0	3.54998186199899	-3.54998186199899	NA	NA	NA	0	6	NA	NA	NA	NA	0	0	0
4037	psya	1	4.54998186199899	-3.54998186199899	2	2	176	0	9	6	4.53188243462095e-06	0.0412194563970909	NA	0	0	0
4037	psya	2	5.54998186199899	-3.54998186199899	4	1	262	1	16	9	6.42469161830135e-06	0.0491025114499134	NA	0	0	0
4037	psya	3	6.55272158802638	-3.55272158802638	5	1	93	0	17	16	1.05284994400786e-05	0.0743160729692928	NA	0	0	0
4037	psya	4	7.55272158802638	-3.55272158802638	6	2	81	0	17	17	6.82659016721751e-06	0.0743986983712334	NA	0	0	0
4037	psya	5	8.55272158802638	-3.55272158802638	8	0	72	0	17	17	5.26017752797093e-06	0.0755607917216887	NA	0	0	0
4037	psya	6	9.55272158802638	-3.55272158802638	8	0	37	0	17	17	4.06832307758027e-06	0.0723911675053159	NA	0	0	0
4143	psya	0	3.44017792364282	-3.44017792364282	NA	NA	NA	1	15	NA	NA	NA	NA	0	0	0
4143	psya	1	4.44017792364282	-3.44017792364282	5	10	502	1	26	15	0.000540184358204583	0.0132466117906667	NA	0	0	0
4143	psya	2	5.44017792364282	-3.44017792364282	15	3	176	1	25	26	0.00124480212618711	0.0575209115268829	NA	0	0	0
4143	psya	3	6.44291764967022	-3.44291764967022	18	2	116	0	29	25	0.00100266717522403	0.0457510142449462	NA	0	0	0
4143	psya	4	7.44291764967022	-3.44291764967022	20	2	-75	1	28	29	0.000393469303324378	0.0452753865034232	NA	0	0	0
4143	psya	5	8.44291764967022	-3.44291764967022	22	1	6	1	31	28	0.000283598337549661	0.0438673708925828	NA	0	0	0
4143	psya	6	9.44291764967022	-3.44291764967022	23	3	124	0	34	31	0.000210795609387697	0.0396262035972936	NA	0	0	0
4158	psya	0	3.41268534373415	-3.41268534373415	NA	NA	NA	1	130	NA	NA	NA	NA	0	0	0
4158	psya	1	4.41268534373414	-3.41268534373414	7	1	470	1	177	130	0.0115070931932589	0.253960874147051	NA	0	0	0
4158	psya	2	5.41268534373414	-3.41268534373414	8	0	679	1	209	177	0.0100877917128877	0.24723593720679	NA	0	0	0
4158	psya	3	6.41542506976154	-3.41542506976154	8	0	344	1	225	209	0.00875796750285817	0.269859749491384	NA	0	0	0
4158	psya	4	7.41542506976154	-3.41542506976154	8	0	-142	1	205	225	0.0077372038175515	0.273884347397909	NA	0	0	0
4158	psya	5	8.41542506976154	-3.41542506976154	8	1	398	1	208	205	0.00544116364108109	0.219066131574492	NA	0	0	0
4158	psya	6	9.41542506976154	-3.41542506976154	9	0	40	0	208	208	0.00473073242612879	0.22235501522317	NA	0	0	0
4159	psya	0	3.41239136225266	-3.41239136225266	NA	NA	NA	0	2	NA	NA	NA	NA	0	0	0
4159	psya	1	4.41239136225266	-3.41239136225266	2	1	8	0	1	2	0.000518537723619393	0.00644354244804326	NA	0	0	0
4159	psya	2	5.41239136225266	-3.41239136225266	3	0	16	0	1	1	0	0.00739461080489963	NA	0	0	0
4159	psya	3	6.41513108828006	-3.41513108828006	3	0	11	0	2	1	0	0.00691418656916677	NA	0	0	0
4159	psya	4	7.41513108828006	-3.41513108828006	3	2	7	0	2	2	5.80780913628585e-05	0.00656800064458369	NA	0	0	0
4159	psya	5	8.41513108828006	-3.41513108828006	5	0	6	0	2	2	2.28061289661558e-05	0.00630190952904911	NA	0	0	0
4159	psya	6	9.41513108828006	-3.41513108828006	5	2	13	0	2	2	2.07530957431159e-05	0.0059019568126693	NA	0	0	0
4211	psya	0	4.60505831430746	-4.60505831430746	NA	NA	NA	1	9	NA	NA	NA	NA	0	0	0
4211	psya	1	5.60505831430746	-4.60505831430746	14	10	746	1	39	9	0.000113331899511223	0.0146037172212048	NA	0	0	0
4211	psya	2	6.60505831430746	-4.60505831430746	24	16	-91	0	27	39	0.00178305283333387	0.080179896709599	NA	0	0	0
4211	psya	3	7.60779804033486	-4.60779804033486	40	7	119	1	30	27	0.000740496080499818	0.0468504207510873	NA	0	0	0
4211	psya	4	8.60779804033486	-4.60779804033486	47	1	105	0	30	30	0.000698617612406729	0.0448433659806294	NA	0	0	0
4211	psya	5	9.60779804033486	-4.60779804033486	48	0	88	1	31	30	0.000493358234756707	0.043616119181159	NA	0	0	0
4211	psya	6	10.6077980403349	-4.60779804033486	48	3	526	1	43	31	0.000354234056300011	0.0428650932558264	NA	0	0	0
4417	psya	5	9.58450263191273	-4.58450263191273	NA	NA	NA	1	2	NA	NA	NA	NA	0	0	0
4417	psya	6	10.5845026319127	-4.58450263191273	5	1	0	0	1	2	0.000210282830406897	5.96863633969487e-06	NA	0	0	0
4440	edua	0	4.60509252917301	-4.60509252917301	NA	NA	NA	1	23	NA	NA	NA	NA	0	0	0
4440	edua	1	5.60509252917301	-4.60509252917301	16	2	259	1	32	23	0.00231463436583538	NA	0.0280823448081657	0	0	0
4440	edua	2	6.60509252917301	-4.60509252917301	18	4	141	1	36	32	0.00208390422702203	NA	0.0271906246519905	0	0	0
4440	edua	3	7.60783225520041	-4.60783225520041	22	5	132	0	39	36	0.00165979610399252	NA	0.0403130067258353	0	0	0
4440	edua	4	8.60783225520041	-4.60783225520041	27	0	123	1	42	39	0.00123797935850381	NA	0.0343638043496872	0	0	0
4440	edua	5	9.60783225520041	-4.60783225520041	27	3	148	1	48	42	0.00109888819697123	NA	0.0306699470834441	0	0	0
4440	edua	6	10.6078322552004	-4.60783225520041	30	3	-10	1	50	48	0.00108213778470912	NA	0.0276876029980262	0	0	0
4659	psya	0	3.96567805048199	-3.96567805048199	NA	NA	NA	1	77	NA	NA	NA	NA	0	0	0
4659	psya	1	4.96567805048199	-3.96567805048199	6	2	852	1	138	77	0.0102685555488997	0.162061795722909	NA	0	0	0
4659	psya	2	5.96567805048199	-3.96567805048199	8	4	774	1	176	138	0.0154140183443822	0.195534910070278	NA	0	0	0
4659	psya	3	6.96841777650939	-3.96841777650939	12	1	939	1	219	176	0.0144554636721584	0.216127937824924	NA	0	0	0
4659	psya	4	7.96841777650939	-3.96841777650939	13	2	1194	1	259	219	0.0153275044679481	0.248305938685332	NA	0	0	0
4659	psya	5	8.96841777650939	-3.96841777650939	15	2	735	1	294	259	0.016211018211752	0.295373492949768	NA	0	0	0
4659	psya	6	9.96841777650939	-3.96841777650939	17	1	326	1	317	294	0.0159509688300937	0.321458646695819	NA	0	0	0
4717	psya	0	3.72537826610857	-3.72537826610857	NA	NA	NA	1	14	NA	NA	NA	NA	70638	0	1
4717	psya	1	4.72537826610857	-3.72537826610857	112	65	298	1	22	14	0.000869185077742771	0.0196218403526618	NA	70638	0	1
4717	psya	2	5.72537826610857	-3.72537826610857	177	34	242	1	25	22	0.00120348693395835	0.0242484817904872	NA	70638	0	1
4717	psya	3	6.72811799213597	-3.72811799213597	211	28	134	0	29	25	0.00118339591463237	0.0229223499972246	NA	70638	0	1
4717	psya	4	7.72811799213597	-3.72811799213597	239	18	16	0	26	29	0.00114592330176725	0.0275157313310263	NA	70638	0	1
4717	psya	5	8.72811799213597	-3.72811799213597	257	15	106	1	28	26	0.00085202228247946	0.0200012607761103	NA	70638	0	1
4717	psya	6	9.72811799213597	-3.72811799213597	272	12	43	0	28	28	0.000893169434136142	0.0198776841552345	NA	70638	0	1
4800	psya	0	3.58594270040589	-3.58594270040589	NA	NA	NA	1	23	NA	NA	NA	NA	0	0	0
4800	psya	1	4.58594270040589	-3.58594270040589	19	9	373	1	30	23	0.00212167426215161	0.0264519228583571	NA	0	0	0
4800	psya	2	5.58594270040589	-3.58594270040589	28	13	273	1	37	30	0.00211551853803003	0.0482259047974177	NA	0	0	0
4800	psya	3	6.58868242643328	-3.58868242643328	41	10	133	1	41	37	0.00202128969154112	0.0438442253060356	NA	0	0	0
4800	psya	4	7.58868242643328	-3.58868242643328	51	2	72	0	39	41	0.00240407685460025	0.0435865952580587	NA	0	0	0
4800	psya	5	8.58868242643328	-3.58868242643328	53	6	55	1	39	39	0.00195692475548429	0.0414699965242944	NA	0	0	0
4800	psya	6	9.58868242643328	-3.58868242643328	59	4	126	1	41	39	0.00138975231013855	0.0405918106295704	NA	0	0	0
4982	psya	0	3.44205295535261	-3.44205295535261	NA	NA	NA	1	10	NA	NA	NA	NA	0	0	0
4982	psya	1	4.44205295535261	-3.44205295535261	1	1	90	1	15	10	0.000975648811990558	0.0296514251707995	NA	0	0	0
4982	psya	2	5.44205295535261	-3.44205295535261	2	1	83	1	17	15	0.000905096861626523	0.0312701718346547	NA	0	0	0
4982	psya	3	6.44479268138001	-3.44479268138001	3	0	75	0	18	17	0.000281771256154679	0.032324305955381	NA	0	0	0
4982	psya	4	7.44479268138001	-3.44479268138001	3	0	45	0	19	18	0.000246353934384257	0.0309358002024164	NA	0	0	0
4982	psya	5	8.44479268138001	-3.44479268138001	3	1	38	0	22	19	0.000204570411749829	0.0286340973480379	NA	0	0	0
4982	psya	6	9.44479268138001	-3.44479268138001	4	1	287	1	26	22	0.000221045261477044	0.0366104137234432	NA	0	0	0
5005	psya	0	3.4126016615931	-3.4126016615931	NA	NA	NA	1	11	NA	NA	NA	NA	0	0	0
5005	psya	1	4.4126016615931	-3.4126016615931	3	2	-2	0	10	11	0.000284563451577397	0.027814598593715	NA	0	0	0
5005	psya	2	5.4126016615931	-3.4126016615931	5	0	64	1	12	10	0.000154789649518095	0.0280264486208992	NA	0	0	0
5005	psya	3	6.4153413876205	-3.4153413876205	5	1	72	0	15	12	0.000128416900122255	0.0259682712023496	NA	0	0	0
5005	psya	4	7.4153413876205	-3.4153413876205	6	1	25	0	15	15	9.36682415878585e-05	0.026951947831583	NA	0	0	0
5005	psya	5	8.4153413876205	-3.4153413876205	7	1	142	0	16	15	6.81538060069305e-05	0.02661156892609	NA	0	0	0
5005	psya	6	9.4153413876205	-3.4153413876205	8	0	45	0	16	16	5.26703900919147e-05	0.0281645571856945	NA	0	0	0
5118	psya	0	4.15968413876205	-4.15968413876205	NA	NA	NA	1	4	NA	NA	NA	NA	14742	0	0
5118	psya	1	5.15968413876205	-4.15968413876205	12	10	25	0	5	4	5.42404246830757e-06	0.00703284803775676	NA	14742	0	0
5118	psya	2	6.15968413876205	-4.15968413876205	22	11	199	0	7	5	5.47431206861448e-06	0.00666330598274693	NA	14742	0	0
5118	psya	3	7.16242386478945	-4.16242386478945	33	24	75	1	8	7	0.000336541685014745	0.0239840413005555	NA	14742	0	0
5118	psya	4	8.16242386478945	-4.16242386478945	57	5	88	1	11	8	6.32281454216382e-05	0.0239750436086888	NA	14742	0	0
5118	psya	5	9.16242386478945	-4.16242386478945	62	0	-61	0	8	11	7.93277342952875e-05	0.0339477719752943	NA	14742	0	0
5118	psya	6	10.1624238647894	-4.16242386478945	62	1	41	0	8	8	5.09086240405036e-05	0.0217601196357218	NA	14742	0	0
5156	edua	0	3.70266704718417	-3.70266704718417	NA	NA	NA	1	9	NA	NA	NA	NA	0	0	0
5156	edua	1	4.70266704718417	-3.70266704718417	15	4	70	1	11	9	0.000181773638559207	NA	0.0233456509040951	0	0	0
5156	edua	2	5.70266704718417	-3.70266704718417	19	4	49	0	12	11	0.000126178220865475	NA	0.0192209942427059	0	0	0
5156	edua	3	6.70540677321157	-3.70540677321157	23	1	255	1	18	12	9.1431224595834e-05	NA	0.0233112454476816	0	0	0
5156	edua	4	7.70540677321157	-3.70540677321157	24	4	421	1	23	18	0.000151138527747723	NA	0.0348435161689112	0	0	0
5156	edua	5	8.70540677321157	-3.70540677321157	28	2	73	0	23	23	0.000220820250950467	NA	0.0365198379886025	0	0	0
5156	edua	6	9.70540677321157	-3.70540677321157	30	1	161	0	24	23	0.00017169052979787	NA	0.0331974940788083	0	0	0
5183	psya	0	3.59553335870117	-3.59553335870117	NA	NA	NA	1	5	NA	NA	NA	NA	0	0	1
5183	psya	1	4.59553335870117	-3.59553335870117	19	19	47	1	7	5	7.07447296959146e-06	0.0177868146219724	NA	0	0	1
5183	psya	2	5.59553335870117	-3.59553335870117	38	1	-19	0	6	7	1.00095738207222e-05	0.0163777185751268	NA	0	0	1
5183	psya	3	6.59827308472856	-3.59827308472856	39	4	11	0	6	6	4.95601839041127e-06	0.0119380793253854	NA	0	0	1
5183	psya	4	7.59827308472856	-3.59827308472856	43	2	12	1	8	6	4.14938126281367e-06	0.0104790138394091	NA	0	0	1
5183	psya	5	8.59827308472856	-3.59827308472856	45	1	7	0	8	8	3.28302709842812e-05	0.0103889006764708	NA	0	0	1
5183	psya	6	9.59827308472856	-3.59827308472856	46	0	8	0	8	8	2.99878977776774e-05	0.0102914774386636	NA	0	0	1
5204	psya	0	3.48015648782344	-3.48015648782344	NA	NA	NA	1	34	NA	NA	NA	NA	0	0	0
5204	psya	1	4.48015648782344	-3.48015648782344	54	10	971	1	51	34	0.00260453259711318	0.114363528102389	NA	0	0	0
5204	psya	2	5.48015648782344	-3.48015648782344	64	3	508	1	60	51	0.00318081957589671	0.144599760741717	NA	0	0	0
5204	psya	3	6.48289621385084	-3.48289621385084	67	5	418	1	63	60	0.00240059645241629	0.149535156434884	NA	0	0	0
5204	psya	4	7.48289621385084	-3.48289621385084	72	2	239	1	62	63	0.00204549977095443	0.135542598115125	NA	0	0	0
5204	psya	5	8.48289621385084	-3.48289621385084	74	3	316	0	63	62	0.0016171013084999	0.131237511470337	NA	0	0	0
5204	psya	6	9.48289621385084	-3.48289621385084	77	5	136	1	58	63	0.00133916157430509	0.128296978029539	NA	0	0	0
5293	psya	0	3.39590106544901	-3.39590106544901	NA	NA	NA	1	22	NA	NA	NA	NA	0	0	0
5293	psya	1	4.39590106544901	-3.39590106544901	23	7	258	1	31	22	0.00142769314158526	0.0547988012165735	NA	0	0	0
5293	psya	2	5.39590106544901	-3.39590106544901	30	10	417	1	41	31	0.000558569450952819	0.060499990234862	NA	0	0	0
5293	psya	3	6.39864079147641	-3.39864079147641	40	10	-142	1	39	41	0.000404672966223402	0.0812748562762869	NA	0	0	0
5293	psya	4	7.39864079147641	-3.39864079147641	50	11	104	1	41	39	0.000305247290979084	0.0702725655925277	NA	0	0	0
5293	psya	5	8.39864079147641	-3.39864079147641	61	7	364	1	48	41	0.000351312189140977	0.0688288111591685	NA	0	0	0
5293	psya	6	9.39864079147641	-3.39864079147641	68	3	125	1	50	48	0.000345175966885457	0.0905039525374528	NA	0	0	0
5416	psya	0	3.76402682648402	-3.76402682648402	NA	NA	NA	1	4	NA	NA	NA	NA	534	0	0
5416	psya	1	4.76402682648402	-3.76402682648402	9	10	-14	0	4	4	7.15148447838321e-05	0.00671471404699913	NA	534	0	0
5416	psya	2	5.76402682648402	-3.76402682648402	19	2	281	1	7	4	3.57861784322531e-05	0.00153815577278821	NA	534	0	0
5416	psya	3	6.76676655251141	-3.76676655251141	21	3	60	0	8	7	4.29914018700946e-05	0.00171198183241648	NA	534	0	0
5416	psya	4	7.76676655251141	-3.76676655251141	24	2	82	0	10	8	5.71735369942764e-05	0.00146993114002941	NA	534	0	0
5416	psya	5	8.76676655251141	-3.76676655251141	26	0	59	0	11	10	5.88421288917848e-05	0.00194721061274367	NA	534	0	0
5416	psya	6	9.76676655251141	-3.76676655251141	26	2	53	0	11	11	4.90842548470379e-05	0.00180349188581183	NA	534	0	0
5664	psya	0	3.52739928970066	-3.52739928970066	NA	NA	NA	1	85	NA	NA	NA	NA	2144	0	0
5664	psya	1	4.52739928970066	-3.52739928970066	32	13	681	1	109	85	0.0136551902820904	0.166295134671028	NA	2144	0	0
5664	psya	2	5.52739928970066	-3.52739928970066	45	8	658	1	120	109	0.013283381372439	0.143480513638842	NA	2144	0	0
5664	psya	3	6.53013901572806	-3.53013901572806	53	37	1572	1	172	120	0.0115678271543293	0.131390805292961	NA	2144	0	0
5664	psya	4	7.53013901572806	-3.53013901572806	90	4	437	1	176	172	0.0175806237022707	0.190918156884088	NA	2144	0	0
5664	psya	5	8.53013901572806	-3.53013901572806	94	8	286	1	189	176	0.0145758915434399	0.188119956345355	NA	2144	0	0
5664	psya	6	9.53013901572806	-3.53013901572806	102	10	610	1	201	189	0.0135742727566486	0.179422601212662	NA	2144	0	0
7312	psya	0	3.5409703513445	-3.5409703513445	NA	NA	NA	1	16	NA	NA	NA	NA	0	0	0
7312	psya	1	4.5409703513445	-3.5409703513445	7	1	190	1	20	16	0.000342859442829284	0.0465954885032241	NA	0	0	0
7312	psya	2	5.5409703513445	-3.5409703513445	8	5	248	1	29	20	0.000253423124466704	0.0509810621021746	NA	0	0	0
7312	psya	3	6.54371007737189	-3.54371007737189	13	1	154	0	30	29	0.000283343314875853	0.0653427708361636	NA	0	0	0
7312	psya	4	7.54371007737189	-3.54371007737189	14	1	601	1	39	30	0.000218857055662181	0.0544530268434928	NA	0	0	0
7312	psya	5	8.54371007737189	-3.54371007737189	15	0	325	1	47	39	0.000269552951813997	0.0729166782778279	NA	0	0	0
7312	psya	6	9.54371007737189	-3.54371007737189	15	0	396	0	51	47	0.00027336443044294	0.0816585633000132	NA	0	0	0
7394	edua	0	3.38881592465753	-3.38881592465753	NA	NA	NA	0	2	NA	NA	NA	NA	910	0	0
7394	edua	1	4.38881592465753	-3.38881592465753	13	2	14	0	2	2	2.06195844454461e-07	NA	0.000101806649975865	910	0	0
7394	edua	2	5.38881592465753	-3.38881592465753	15	29	58	0	4	2	1.08809226588326e-05	NA	0.00160698242211731	910	0	0
7394	edua	3	6.39155565068493	-3.39155565068493	44	11	18	0	4	4	5.14741276037547e-05	NA	0.00614552711849681	910	0	0
7394	edua	4	7.39155565068493	-3.39155565068493	55	2	6	0	4	4	4.7350123415282e-05	NA	0.00552734764421988	910	0	0
7394	edua	5	8.39155565068493	-3.39155565068493	57	2	11	0	4	4	4.41564628574625e-05	NA	0.00488848832273906	910	0	0
7394	edua	6	9.39155565068493	-3.39155565068493	59	0	7	0	4	4	4.25314521276867e-05	NA	0.00436344149037758	910	0	0
8010	psya	0	3.37908257229833	-3.37908257229833	NA	NA	NA	0	8	NA	NA	NA	NA	24720	0	0
8010	psya	1	4.37908257229833	-3.37908257229833	26	35	2108	1	81	8	0.000231161858552592	0.0276066347842909	NA	24720	0	0
8010	psya	2	5.37908257229833	-3.37908257229833	61	24	422	1	87	81	0.00430307539824311	0.155190552738754	NA	24720	0	0
8010	psya	3	6.38182229832572	-3.38182229832572	85	13	745	1	93	87	0.00325752167746167	0.133970097019344	NA	24720	0	0
8010	psya	4	7.38182229832572	-3.38182229832572	98	38	250	1	93	93	0.00299386637455002	0.121804326183978	NA	24720	0	0
8010	psya	5	8.38182229832572	-3.38182229832572	136	19	679	1	98	93	0.00267308601754026	0.107571098844078	NA	24720	0	0
8010	psya	6	9.38182229832572	-3.38182229832572	155	42	255	0	88	98	0.00232876087856429	0.116519905218381	NA	24720	0	0
8371	psya	0	3.36487236808727	-3.36487236808727	NA	NA	NA	1	144	NA	NA	NA	NA	0	0	0
8371	psya	1	4.36487236808726	-3.36487236808726	26	17	1330	1	171	144	0.0266887829217016	0.350909221783932	NA	0	0	0
8371	psya	2	5.36487236808726	-3.36487236808726	43	9	1148	1	188	171	0.0183411624391932	0.29711535405194	NA	0	0	0
8371	psya	3	6.36761209411466	-3.36761209411466	52	10	490	1	191	188	0.0149653202001372	0.27801857838141	NA	0	0	0
8371	psya	4	7.36761209411466	-3.36761209411466	62	1	516	1	196	191	0.012580151038573	0.250662153569524	NA	0	0	0
8371	psya	5	8.36761209411466	-3.36761209411466	63	4	728	1	206	196	0.0106496393692061	0.226537432191788	NA	0	0	0
8371	psya	6	9.36761209411466	-3.36761209411466	67	8	309	1	214	206	0.00929753730347476	0.226036876666184	NA	0	0	0
8449	edua	0	3.36174800228311	-3.36174800228311	NA	NA	NA	1	43	NA	NA	NA	NA	3960	0	0
8449	edua	1	4.36174800228311	-3.36174800228311	56	28	368	1	64	43	0.00980303667992284	NA	0.150326470717203	3960	0	0
8449	edua	2	5.36174800228311	-3.36174800228311	84	9	289	1	87	64	0.00916765086127276	NA	0.127362017203117	3960	0	0
8449	edua	3	6.3644877283105	-3.3644877283105	93	2	332	1	101	87	0.00841927004026483	NA	0.135608607496067	3960	0	0
8449	edua	4	7.3644877283105	-3.3644877283105	95	12	174	1	112	101	0.00929918310402966	NA	0.119884718586467	3960	0	0
8449	edua	5	8.3644877283105	-3.3644877283105	107	13	640	1	132	112	0.00911671404556315	NA	0.117348361700271	3960	0	0
8449	edua	6	9.3644877283105	-3.3644877283105	120	6	271	1	148	132	0.0109075876929864	NA	0.127986469637206	3960	0	0
8549	edua	0	3.35725126839168	-3.35725126839168	NA	NA	NA	1	20	NA	NA	NA	NA	832	0	0
8549	edua	1	4.35725126839168	-3.35725126839168	5	6	98	1	28	20	0.000999279898621624	NA	0.0122944600853488	832	0	0
8549	edua	2	5.35725126839168	-3.35725126839168	11	3	194	1	37	28	0.00132488694961987	NA	0.0152993961796213	832	0	0
8549	edua	3	6.35999099441908	-3.35999099441908	14	3	466	1	49	37	0.00159357887922947	NA	0.0213907430206223	832	0	0
8549	edua	4	7.35999099441908	-3.35999099441908	17	3	127	1	52	49	0.00240458419493689	NA	0.0294763236163432	832	0	0
8549	edua	5	8.35999099441908	-3.35999099441908	20	1	103	1	53	52	0.00214211455159	NA	0.0269831520050972	832	0	0
8549	edua	6	9.35999099441908	-3.35999099441908	21	5	133	1	61	53	0.00190000256739819	NA	0.0232354726326176	832	0	0
8632	edua	0	3.35641539827499	-3.35641539827499	NA	NA	NA	1	6	NA	NA	NA	NA	0	0	0
8632	edua	1	4.35641539827499	-3.35641539827499	9	2	33	0	7	6	0.00104279273435119	NA	0.0153436957500861	0	0	0
8632	edua	2	5.35641539827499	-3.35641539827499	11	3	79	0	10	7	0.0007534712235319	NA	0.0228666296886533	0	0	0
8632	edua	3	6.35915512430238	-3.35915512430238	14	2	172	1	13	10	0.000631926329879467	NA	0.0208497041770346	0	0	0
8632	edua	4	7.35915512430238	-3.35915512430238	16	9	65	0	14	13	0.000592590305730853	NA	0.0378709465232395	0	0	0
8632	edua	5	8.35915512430238	-3.35915512430238	25	20	-46	0	13	14	0.000558153773468002	NA	0.0320479362101523	0	0	0
8632	edua	6	9.35915512430238	-3.35915512430238	45	11	245	1	16	13	0.000470506949326199	NA	0.0259147096371521	0	0	0
8654	psya	0	3.35606712962963	-3.35606712962963	NA	NA	NA	1	79	NA	NA	NA	NA	654	0	0
8654	psya	1	4.35606712962963	-3.35606712962963	13	4	1077	1	114	79	0.0111881637429441	0.099268491633841	NA	654	0	0
8654	psya	2	5.35606712962963	-3.35606712962963	17	5	526	1	115	114	0.0129357181153044	0.111946066533236	NA	654	0	0
8654	psya	3	6.35880685565703	-3.35880685565703	22	15	686	1	128	115	0.00857254451461641	0.106504933143152	NA	654	0	0
8654	psya	4	7.35880685565703	-3.35880685565703	37	2	193	1	134	128	0.00791130202341689	0.0957328590114655	NA	654	0	0
8654	psya	5	8.35880685565703	-3.35880685565703	39	0	238	1	136	134	0.00745118847443529	0.0825504746524129	NA	654	0	0
8654	psya	6	9.35880685565703	-3.35880685565703	39	1	527	1	144	136	0.00615469651554101	0.0747806681614141	NA	654	0	0
8690	psya	1	4.35595287924911	-3.35595287924911	NA	NA	NA	1	4	NA	NA	NA	NA	0	0	0
8714	edua	0	3.35439221841705	-3.35439221841705	NA	NA	NA	1	27	NA	NA	NA	NA	0	0	0
8714	edua	1	4.35439221841705	-3.35439221841705	8	1	176	1	37	27	0.00580828194902833	NA	0.0457542893881505	0	0	0
8714	edua	2	5.35439221841705	-3.35439221841705	9	1	209	1	44	37	0.0047189471470453	NA	0.0414568133629917	0	0	0
8714	edua	3	6.35713194444444	-3.35713194444444	10	2	84	1	44	44	0.00276523799761918	NA	0.0489160503847664	0	0	0
8714	edua	4	7.35713194444444	-3.35713194444444	12	0	109	1	51	44	0.00222645840121838	NA	0.0474247464463074	0	0	0
8714	edua	5	8.35713194444444	-3.35713194444444	12	1	88	0	53	51	0.00224634949868661	NA	0.0445660106632221	0	0	0
8714	edua	6	9.35713194444444	-3.35713194444444	13	1	75	0	53	53	0.00231487939548795	NA	0.0392109658702303	0	0	0
8749	psya	0	3.35366894977169	-3.35366894977169	NA	NA	NA	1	89	NA	NA	NA	NA	0	0	0
8749	psya	1	4.35366894977169	-3.35366894977169	18	19	1009	1	141	89	0.0123569303760162	0.246220576105077	NA	0	0	0
8749	psya	2	5.35366894977169	-3.35366894977169	37	17	577	1	149	141	0.0154940990105461	0.260481227050926	NA	0	0	0
8749	psya	3	6.35640867579909	-3.35640867579909	54	3	1077	1	162	149	0.0114360664240323	0.228055651984823	NA	0	0	0
8749	psya	4	7.35640867579909	-3.35640867579909	57	0	318	1	179	162	0.0105277670014879	0.214459982336371	NA	0	0	0
8749	psya	5	8.35640867579909	-3.35640867579909	57	4	445	1	189	179	0.00966323013114639	0.20687688260407	NA	0	0	0
8749	psya	6	9.35640867579909	-3.35640867579909	61	2	407	1	191	189	0.00878006861222599	0.206167626217615	NA	0	0	0
8820	edua	0	3.34869707635718	-3.34869707635718	NA	NA	NA	1	6	NA	NA	NA	NA	57	0	0
8820	edua	1	4.34869707635718	-3.34869707635718	23	6	32	0	6	6	9.96977083750946e-07	NA	0.010106661144424	57	0	0
8820	edua	2	5.34869707635718	-3.34869707635718	29	3	54	1	8	6	7.33606878256729e-07	NA	0.00723745720305016	57	0	0
8820	edua	3	6.35143680238458	-3.35143680238458	32	1	28	0	8	8	2.15229364042509e-06	NA	0.00670422216986586	57	0	0
8820	edua	4	7.35143680238458	-3.35143680238458	33	2	29	0	8	8	1.20251161790949e-06	NA	0.0059458427756989	57	0	0
8820	edua	5	8.35143680238458	-3.35143680238458	35	1	20	0	8	8	1.21126591017346e-06	NA	0.00463161786391113	57	0	0
8820	edua	6	9.35143680238458	-3.35143680238458	36	4	10	0	8	8	1.01534947638493e-06	NA	0.0042556597509337	57	0	0
8965	psya	0	3.34263939624556	-3.34263939624556	NA	NA	NA	0	6	NA	NA	NA	NA	182	0	0
8965	psya	1	4.34263939624556	-3.34263939624556	7	1	80	0	7	6	6.22673721454366e-05	0.0303000328460712	NA	182	0	0
8965	psya	2	5.34263939624556	-3.34263939624556	8	2	50	0	7	7	3.53158509613578e-05	0.0283646146681866	NA	182	0	0
8965	psya	3	6.34537912227296	-3.34537912227296	10	4	168	0	9	7	3.17908894235297e-05	0.0260399034436153	NA	182	0	0
8965	psya	4	7.34537912227296	-3.34537912227296	14	0	28	0	9	9	2.23593304591548e-05	0.0316293498474431	NA	182	0	0
8965	psya	5	8.34537912227296	-3.34537912227296	14	0	29	0	9	9	1.67887453060239e-05	0.0304381079341376	NA	182	0	0
8965	psya	6	9.34537912227296	-3.34537912227296	14	1	31	0	8	9	1.46303053725079e-05	0.027964630733788	NA	182	0	0
9014	psya	0	3.33904128614916	-3.33904128614916	NA	NA	NA	1	8	NA	NA	NA	NA	0	0	0
9014	psya	1	4.33904128614916	-3.33904128614916	6	2	-5	1	8	8	0.000321845998503572	0.00669871228156087	NA	0	0	0
9014	psya	2	5.33904128614916	-3.33904128614916	8	5	72	0	10	8	6.43307671705981e-05	0.00389898261443798	NA	0	0	0
9014	psya	3	6.34178101217656	-3.34178101217656	13	2	41	1	11	10	0.000146882968428287	0.00317132900610106	NA	0	0	0
9014	psya	4	7.34178101217656	-3.34178101217656	15	2	65	0	12	11	0.00015450589462727	0.00268258853060643	NA	0	0	0
9014	psya	5	8.34178101217656	-3.34178101217656	17	2	153	0	13	12	0.000272741517359038	0.00429688762268323	NA	0	0	0
9014	psya	6	9.34178101217656	-3.34178101217656	19	2	-98	0	12	13	0.000306248829942961	0.00542906278257602	NA	0	0	0
9102	psya	0	3.33501404743785	-3.33501404743785	NA	NA	NA	1	51	NA	NA	NA	NA	1860	0	0
9102	psya	1	4.33501404743785	-3.33501404743785	20	10	534	1	73	51	0.00783683693990397	0.0762937013139515	NA	1860	0	0
9102	psya	2	5.33501404743785	-3.33501404743785	30	4	409	1	83	73	0.0074418941234344	0.108544499491939	NA	1860	0	0
9102	psya	3	6.33775377346525	-3.33775377346525	34	5	240	1	87	83	0.00580309845065375	0.102347198023856	NA	1860	0	0
9102	psya	4	7.33775377346525	-3.33775377346525	39	3	181	1	95	87	0.0048639049469384	0.101352732063749	NA	1860	0	0
9102	psya	5	8.33775377346525	-3.33775377346525	42	4	74	1	98	95	0.00475435231274559	0.101178543486166	NA	1860	0	0
9102	psya	6	9.33775377346525	-3.33775377346525	46	2	204	1	105	98	0.00388082691078153	0.0922983737405164	NA	1860	0	0
9168	psya	0	3.33244590309488	-3.33244590309488	NA	NA	NA	1	58	NA	NA	NA	NA	0	0	0
9168	psya	1	4.33244590309488	-3.33244590309488	23	6	1262	1	80	58	0.00451615081176844	0.180166347131974	NA	0	0	0
9168	psya	2	5.33244590309488	-3.33244590309488	29	4	374	1	88	80	0.00548889607040368	0.208236072635032	NA	0	0	0
9168	psya	3	6.33518562912227	-3.33518562912227	33	9	-807	1	75	88	0.00407164225832754	0.171749107534429	NA	0	0	0
9168	psya	4	7.33518562912227	-3.33518562912227	42	1	89	0	66	75	0.00239341390139921	0.12063505890067	NA	0	0	0
9168	psya	5	8.33518562912227	-3.33518562912227	43	1	141	0	67	66	0.00132478018692307	0.105342764141098	NA	0	0	0
9168	psya	6	9.33518562912227	-3.33518562912227	44	2	1016	1	71	67	0.00103563654524868	0.101428501932603	NA	0	0	0
9283	inta	0	3.32899942922374	-3.32899942922374	NA	NA	NA	0	1	NA	NA	NA	NA	0	0	0
9283	inta	3	6.33173915525114	-3.33173915525114	NA	NA	NA	0	2	NA	0	0	0	0	0	0
9283	inta	4	7.33173915525114	-3.33173915525114	11	0	5	0	2	2	0	0.00181837542011398	0	0	0	0
9283	inta	5	8.33173915525114	-3.33173915525114	11	0	-66	0	1	2	0	0.00187161567599384	1.97506555372072e-05	0	0	0
9283	inta	6	9.33173915525114	-3.33173915525114	11	1	21	0	2	1	0	0	1.83387355188583e-05	0	0	0
9536	inta	0	3.3191617833587	-3.3191617833587	NA	NA	NA	1	45	NA	NA	NA	NA	16359	0	0
9536	inta	1	4.3191617833587	-3.3191617833587	65	20	319	1	71	45	0.00668608230264978	0.01739356712048	0.124010883985765	16359	0	0
9536	inta	2	5.3191617833587	-3.3191617833587	85	69	839	1	89	71	0.00757528939389477	0.0175125452808546	0.186605063063467	16359	0	0
9536	inta	3	6.3219015093861	-3.3219015093861	154	14	475	1	95	89	0.0069857300304769	0.0231575849836763	0.186646416162431	16359	0	0
9536	inta	4	7.3219015093861	-3.3219015093861	168	7	257	1	100	95	0.00541099540403163	0.0212546639141094	0.174717893107881	16359	0	0
9536	inta	5	8.3219015093861	-3.3219015093861	175	13	380	1	109	100	0.00491674364578951	0.0205881608044295	0.174604827907534	16359	0	0
9536	inta	6	9.3219015093861	-3.3219015093861	188	10	148	1	110	109	0.00473043253484943	0.024472349673747	0.161658947361476	16359	0	0
9570	edua	0	3.31844717148656	-3.31844717148656	NA	NA	NA	0	3	NA	NA	NA	NA	0	0	0
9570	edua	1	4.31844717148655	-3.31844717148655	2	1	40	0	4	3	0.000283873458831543	NA	0.0203195857002758	0	0	0
9570	edua	2	5.31844717148655	-3.31844717148655	3	1	33	0	4	4	0.000105088613660123	NA	0.0185236742070644	0	0	0
9570	edua	3	6.32118689751395	-3.32118689751395	4	4	26	0	4	4	0.000116176229657737	NA	0.0187649178530467	0	0	0
9570	edua	4	7.32118689751395	-3.32118689751395	8	3	21	0	4	4	8.19198563547141e-05	NA	0.0167189556642706	0	0	0
9570	edua	5	8.32118689751395	-3.32118689751395	11	1	23	0	4	4	6.44210549858658e-05	NA	0.0145048398175232	0	0	0
9570	edua	6	9.32118689751395	-3.32118689751395	12	2	11	0	4	4	4.54330762492016e-05	NA	0.014279010478335	0	0	0
9683	psya	0	3.31580070395738	-3.31580070395738	NA	NA	NA	1	9	NA	NA	NA	NA	3252	0	0
9683	psya	1	4.31580070395738	-3.31580070395738	41	9	109	0	9	9	0.000108110379327815	0.0112371274973262	NA	3252	0	0
9683	psya	2	5.31580070395738	-3.31580070395738	50	8	-110	0	5	9	0.000221058416209512	0.0107298075307822	NA	3252	0	0
9683	psya	3	6.31854042998478	-3.31854042998478	58	12	63	1	4	5	1.50774918356486e-05	0.00303955997143109	NA	3252	0	0
9683	psya	4	7.31854042998478	-3.31854042998478	70	6	96	0	5	4	2.52934441056869e-06	0.00464511218624416	NA	3252	0	0
9683	psya	5	8.31854042998478	-3.31854042998478	76	3	133	0	7	5	3.20268735411458e-06	0.00600167485787969	NA	3252	0	0
9683	psya	6	9.31854042998478	-3.31854042998478	79	2	84	0	7	7	3.97562355943329e-06	0.00941632322681565	NA	3252	0	0
10241	edua	0	3.30165804160325	-3.30165804160325	NA	NA	NA	1	5	NA	NA	NA	NA	3710	0	0
10241	edua	1	4.30165804160325	-3.30165804160325	21	11	57	1	6	5	0.000800556762250568	NA	0.00178475089761073	3710	0	0
10241	edua	2	5.30165804160325	-3.30165804160325	32	3	41	0	7	6	0.000376503513278472	NA	0.0126004862640851	3710	0	0
10241	edua	3	6.30439776763064	-3.30439776763064	35	15	229	1	13	7	0.000969481533049249	NA	0.0128678921412717	3710	0	0
10241	edua	4	7.30439776763064	-3.30439776763064	50	11	36	0	14	13	0.000728401259035637	NA	0.0212314133753462	3710	0	0
10241	edua	5	8.30439776763064	-3.30439776763064	61	4	53	1	17	14	0.000415955759598286	NA	0.0125264094969788	3710	0	0
10241	edua	6	9.30439776763064	-3.30439776763064	65	1	25	0	17	17	0.000684620340921088	NA	0.0122519274178189	3710	0	0
10535	inta	0	3.29334826864536	-3.29334826864536	NA	NA	NA	1	138	NA	NA	NA	NA	6432	0	0
10535	inta	1	4.29334826864536	-3.29334826864536	34	23	489	1	179	138	0.040906208780769	0.236831902344333	0.374693647472267	6432	0	0
10535	inta	2	5.29334826864536	-3.29334826864536	57	15	918	1	200	179	0.033813841526863	0.19543620543353	0.349381871753617	6432	0	0
10535	inta	3	6.29608799467275	-3.29608799467275	72	17	838	1	228	200	0.0283799474688874	0.184784728671831	0.363568742199255	6432	0	0
10535	inta	4	7.29608799467275	-3.29608799467275	89	9	718	1	254	228	0.0278071116999905	0.20099777968311	0.336012949649073	6432	0	0
10535	inta	5	8.29608799467275	-3.29608799467275	98	7	432	1	270	254	0.0261814799772662	0.20343598831895	0.345664889975377	6432	0	0
10535	inta	6	9.29608799467275	-3.29608799467275	105	3	328	1	274	270	0.0235063215146002	0.198471456433206	0.319266734312399	6432	0	0
10682	inta	0	3.28797187341451	-3.28797187341451	NA	NA	NA	0	10	NA	NA	NA	NA	0	0	0
10682	inta	1	4.28797187341451	-3.28797187341451	7	1	79	1	11	10	9.60006659219369e-05	0.0214784111103559	0.000478827496154142	0	0	0
10682	inta	2	5.28797187341451	-3.28797187341451	8	2	75	0	12	11	3.91826678118199e-05	0.0206956264188742	0.00037978577969017	0	0	0
10682	inta	3	6.29071159944191	-3.29071159944191	10	0	44	0	12	12	3.04060144546564e-05	0.0181147710345791	0.000342402110526542	0	0	0
10682	inta	4	7.29071159944191	-3.29071159944191	10	2	162	0	12	12	2.29364811803273e-05	0.0159053774578191	0.000327291953713528	0	0	0
10682	inta	5	8.29071159944191	-3.29071159944191	12	0	95	0	14	12	1.82894580809589e-05	0.0153695451985827	0.000173476471306094	0	0	0
10682	inta	6	9.29071159944191	-3.29071159944191	12	3	108	0	15	14	3.16805565216117e-05	0.0161792396106005	0.000150532419484451	0	0	0
10707	inta	0	3.28613191273465	-3.28613191273465	NA	NA	NA	1	20	NA	NA	NA	NA	0	0	0
10707	inta	1	4.28613191273465	-3.28613191273465	7	4	304	1	24	20	0.000682324435379907	0.0768662033641484	0.00816114279922511	0	0	0
10707	inta	2	5.28613191273465	-3.28613191273465	11	8	207	1	28	24	0.000512289787549651	0.0651590158484847	0.00872314068007414	0	0	0
10707	inta	3	6.28887163876205	-3.28887163876205	19	2	324	1	35	28	0.00058757240273947	0.0593440365940201	0.00534721298745517	0	0	0
10707	inta	4	7.28887163876205	-3.28887163876205	21	0	345	0	39	35	0.000605541603589535	0.0629582373929907	0.00670640613928609	0	0	0
10707	inta	5	8.28887163876205	-3.28887163876205	21	0	189	0	42	39	0.000474238089467267	0.0691216611877446	0.00596562981847246	0	0	0
10707	inta	6	9.28887163876205	-3.28887163876205	21	0	113	1	40	42	0.000373040572504575	0.0715819330729826	0.00555833453474027	0	0	0
11176	psya	0	3.25336777016743	-3.25336777016743	NA	NA	NA	1	6	NA	NA	NA	NA	0	0	0
11176	psya	1	4.25336777016743	-3.25336777016743	33	12	113	0	9	6	2.73115561631755e-05	0.0020089782568819	NA	0	0	0
11176	psya	2	5.25336777016743	-3.25336777016743	45	15	258	0	18	9	4.2479919871285e-05	0.00496784289426012	NA	0	0	0
11176	psya	3	6.25610749619482	-3.25610749619482	60	5	66	1	20	18	0.000527175855358093	0.0267023850528228	NA	0	0	0
11176	psya	4	7.25610749619482	-3.25610749619482	65	6	37	0	19	20	0.000617968717256945	0.026395119159555	NA	0	0	0
11176	psya	5	8.25610749619482	-3.25610749619482	71	6	80	0	20	19	0.000473561121462383	0.0271375099431206	NA	0	0	0
11176	psya	6	9.25610749619482	-3.25610749619482	77	2	144	1	23	20	0.000402529785173566	0.0289589265142429	NA	0	0	0
11181	edua	0	3.25305989979706	-3.25305989979706	NA	NA	NA	1	17	NA	NA	NA	NA	9450	0	0
11181	edua	1	4.25305989979706	-3.25305989979706	12	16	170	1	21	17	0.00106134968508537	NA	0.0192441042582417	9450	0	0
11181	edua	2	5.25305989979706	-3.25305989979706	28	26	132	1	24	21	0.00104124841198698	NA	0.019170002793154	9450	0	0
11181	edua	3	6.25579962582445	-3.25579962582445	54	15	83	1	25	24	0.00116709033376109	NA	0.0215919174415521	9450	0	0
11181	edua	4	7.25579962582445	-3.25579962582445	69	12	79	0	26	25	0.00109591574352306	NA	0.0213681946840389	9450	0	0
11181	edua	5	8.25579962582446	-3.25579962582446	81	30	69	1	25	26	0.000920881441505731	NA	0.0210779530016758	9450	0	0
11181	edua	6	9.25579962582446	-3.25579962582446	111	24	-37	1	32	25	0.000811093862223641	NA	0.0279891919621362	9450	0	0
11467	psya	0	3.23926575976662	-3.23926575976662	NA	NA	NA	1	7	NA	NA	NA	NA	0	0	0
11467	psya	1	4.23926575976662	-3.23926575976662	5	1	57	0	9	7	0.00010411365072067	0.016658125221362	NA	0	0	0
11467	psya	2	5.23926575976662	-3.23926575976662	6	0	36	0	10	9	0.000113305999300083	0.012353066216819	NA	0	0	0
11467	psya	3	6.24200548579401	-3.24200548579401	6	0	59	0	10	10	0.00011273246272862	0.0121112212053642	NA	0	0	0
11467	psya	4	7.24200548579401	-3.24200548579401	6	0	41	0	11	10	8.79881535384691e-05	0.0121738244614066	NA	0	0	0
11467	psya	5	8.24200548579401	-3.24200548579401	6	0	3	0	9	11	0.000101922812393943	0.0115404438662568	NA	0	0	0
11467	psya	6	9.24200548579401	-3.24200548579401	6	0	17	1	10	9	7.73250279865487e-05	0.00921206566210394	NA	0	0	0
11549	psya	1	4.23587018011162	-3.23587018011162	NA	NA	NA	1	13	NA	NA	NA	NA	0	0	0
11549	psya	2	5.23587018011162	-3.23587018011162	7	3	91	0	13	13	0.000463777972189102	0.023953207693078	NA	0	0	0
11549	psya	3	6.23860990613902	-3.23860990613902	10	0	322	0	17	13	0.000287248050744261	0.0198810046063604	NA	0	0	0
11549	psya	4	7.23860990613902	-3.23860990613902	10	5	107	1	17	17	0.000338459292030699	0.0309732843843984	NA	0	0	0
11549	psya	5	8.23860990613902	-3.23860990613902	15	1	78	1	19	17	0.000183955910927274	0.036401236447253	NA	0	0	0
11549	psya	6	9.23860990613902	-3.23860990613902	16	1	-21	0	19	19	0.00021714482045405	0.0365159658658548	NA	0	0	0
11598	edua	0	3.23174923896499	-3.23174923896499	NA	NA	NA	0	1	NA	NA	NA	NA	0	0	0
11598	edua	1	4.23174923896499	-3.23174923896499	1	0	9	0	2	1	0	NA	0.000120688122587656	0	0	0
11598	edua	2	5.23174923896499	-3.23174923896499	1	0	5	0	2	2	1.64479068293091e-06	NA	0.00181510739011877	0	0	0
11598	edua	3	6.23448896499239	-3.23448896499239	1	0	3	0	2	2	4.90375990734992e-07	NA	0.00158803412541869	0	0	0
11598	edua	4	7.23448896499239	-3.23448896499239	1	0	0	0	2	2	2.20612770618912e-07	NA	0.000342636820108815	0	0	0
11598	edua	5	8.23448896499239	-3.23448896499239	1	0	3	0	2	2	1.34637187762652e-07	NA	0.000282536531071519	0	0	0
11598	edua	6	9.23448896499239	-3.23448896499239	1	1	4	0	2	2	1.09267235639546e-07	NA	0.000251184890125586	0	0	0
12061	psya	0	3.20581731988838	-3.20581731988838	NA	NA	NA	1	142	NA	NA	NA	NA	55481	0	1
12061	psya	1	4.20581731988838	-3.20581731988838	100	32	2410	1	204	142	0.0161203673879708	0.434202095155369	NA	55481	0	1
12061	psya	2	5.20581731988838	-3.20581731988838	132	43	1945	1	253	204	0.0135400512091628	0.488142508469425	NA	55481	0	1
12061	psya	3	6.20855704591578	-3.20855704591578	175	22	2225	1	290	253	0.0145971492916758	0.532921685040426	NA	55481	0	1
12061	psya	4	7.20855704591578	-3.20855704591578	197	43	1061	1	309	290	0.0147299226855559	0.562323256432562	NA	55481	0	1
12061	psya	5	8.20855704591578	-3.20855704591578	240	15	808	1	321	309	0.0143771272651163	0.554099433355563	NA	55481	0	1
12061	psya	6	9.20855704591578	-3.20855704591578	255	12	1083	1	342	321	0.0126301637304834	0.535390946107862	NA	55481	0	1
12317	psya	0	3.19248766489092	-3.19248766489092	NA	NA	NA	1	19	NA	NA	NA	NA	0	0	0
12317	psya	1	4.19248766489092	-3.19248766489092	6	4	422	1	29	19	0.000721440356304598	0.043681423052556	NA	0	0	0
12317	psya	2	5.19248766489092	-3.19248766489092	10	3	399	1	35	29	0.000777297673541661	0.0925938909477134	NA	0	0	0
12317	psya	3	6.19522739091832	-3.19522739091832	13	1	280	1	36	35	0.00074956039762224	0.0876774173905568	NA	0	0	0
12317	psya	4	7.19522739091832	-3.19522739091832	14	0	211	0	39	36	0.000580290807849043	0.0820827262909828	NA	0	0	0
12317	psya	5	8.19522739091832	-3.19522739091832	14	1	-41	1	36	39	0.000539241624264449	0.0821225824509953	NA	0	0	0
12317	psya	6	9.19522739091832	-3.19522739091832	15	0	1030	1	43	36	0.000403323113532067	0.0666875847303752	NA	0	0	0
12372	psya	0	3.18970639903602	-3.18970639903602	NA	NA	NA	1	67	NA	NA	NA	NA	0	0	0
12372	psya	1	4.18970639903602	-3.18970639903602	11	3	1101	1	95	67	0.00577444462754958	0.246363016898686	NA	0	0	0
12372	psya	2	5.18970639903602	-3.18970639903602	14	1	539	1	106	95	0.00591471455832243	0.263807575281842	NA	0	0	0
12372	psya	3	6.19244612506342	-3.19244612506342	15	6	915	1	144	106	0.00346172564524018	0.278541596493607	NA	0	0	0
12372	psya	4	7.19244612506342	-3.19244612506342	21	0	312	1	146	144	0.00451176443274426	0.321163544029703	NA	0	0	0
12372	psya	5	8.19244612506342	-3.19244612506342	21	0	289	1	148	146	0.0035922129663298	0.319016646385874	NA	0	0	0
12372	psya	6	9.19244612506342	-3.19244612506342	21	0	95	1	148	148	0.0029086516594787	0.309725207955962	NA	0	0	0
12415	psya	0	3.18744926433283	-3.18744926433283	NA	NA	NA	1	16	NA	NA	NA	NA	190	0	0
12415	psya	1	4.18744926433283	-3.18744926433283	14	19	788	1	30	16	0.000306792275738194	0.0465998007190232	NA	190	0	0
12415	psya	2	5.18744926433283	-3.18744926433283	33	12	353	1	32	30	0.000753711547184702	0.0834394782522034	NA	190	0	0
12415	psya	3	6.19018899036022	-3.19018899036022	45	16	110	1	35	32	0.000406373770655583	0.0844119248236129	NA	190	0	0
12415	psya	4	7.19018899036022	-3.19018899036022	61	24	260	0	39	35	0.000176457912328303	0.0685915185729671	NA	190	0	0
12415	psya	5	8.19018899036022	-3.19018899036022	85	8	745	0	42	39	0.000245675747141713	0.0761651234776942	NA	190	0	0
12415	psya	6	9.19018899036022	-3.19018899036022	93	4	161	0	41	42	0.000225055417392948	0.0808350040505231	NA	190	0	0
12599	psya	0	3.18089970192796	-3.18089970192796	NA	NA	NA	1	42	NA	NA	NA	NA	6275	0	0
12599	psya	1	4.18089970192796	-3.18089970192796	15	37	395	1	53	42	0.00228701965628385	0.152237542458046	NA	6275	0	0
12599	psya	2	5.18089970192796	-3.18089970192796	52	17	346	1	64	53	0.00178953976894054	0.125991941558004	NA	6275	0	0
12599	psya	3	6.18363942795535	-3.18363942795535	69	8	550	1	73	64	0.00131570727253273	0.145391306958822	NA	6275	0	0
12599	psya	4	7.18363942795535	-3.18363942795535	77	2	205	1	78	73	0.00124175409260939	0.160983915239181	NA	6275	0	0
12599	psya	5	8.18363942795535	-3.18363942795535	79	4	192	1	83	78	0.00112763021392296	0.17652985069045	NA	6275	0	0
12599	psya	6	9.18363942795535	-3.18363942795535	83	4	211	0	84	83	0.00117131045645943	0.171052528258754	NA	6275	0	0
12649	psya	0	3.17814653094876	-3.17814653094876	NA	NA	NA	1	24	NA	NA	NA	NA	0	0	0
12649	psya	1	4.17814653094876	-3.17814653094876	8	1	152	1	31	24	0.00233002679696589	0.0196325249759278	NA	0	0	0
12649	psya	2	5.17814653094876	-3.17814653094876	9	1	308	1	36	31	0.00184290209738705	0.023853801930874	NA	0	0	0
12649	psya	3	6.18088625697615	-3.18088625697615	10	0	-285	1	37	36	0.00146028092810094	0.0303521632827118	NA	0	0	0
12649	psya	4	7.18088625697615	-3.18088625697615	10	2	101	0	40	37	0.00099719458561651	0.0240145286602254	NA	0	0	0
12649	psya	5	8.18088625697615	-3.18088625697615	12	0	59	1	42	40	0.000604647307179169	0.0212909558316684	NA	0	0	0
12649	psya	6	9.18088625697615	-3.18088625697615	12	2	202	1	48	42	0.000459469257098763	0.0218965716464432	NA	0	0	0
12650	edua	0	3.17806177067478	-3.17806177067478	NA	NA	NA	1	7	NA	NA	NA	NA	3555	0	0
12650	edua	1	4.17806177067478	-3.17806177067478	15	8	-13	0	8	7	6.87990229857113e-05	NA	0.00811742932572797	3555	0	0
12650	edua	2	5.17806177067478	-3.17806177067478	23	25	73	1	11	8	0.000204936771079963	NA	0.00910593877272362	3555	0	0
12650	edua	3	6.18080149670218	-3.18080149670218	48	2	194	1	15	11	9.13745700381962e-05	NA	0.00824433147555191	3555	0	0
12650	edua	4	7.18080149670218	-3.18080149670218	50	9	184	1	18	15	0.00017462124189718	NA	0.00725496202298375	3555	0	0
12650	edua	5	8.18080149670218	-3.18080149670218	59	2	59	1	19	18	0.000184730294806761	NA	0.00799834632252326	3555	0	0
12650	edua	6	9.18080149670218	-3.18080149670218	61	1	34	1	22	19	0.000141396825734656	NA	0.00736938780013933	3555	0	0
12713	psya	0	3.17396080669711	-3.17396080669711	NA	NA	NA	1	19	NA	NA	NA	NA	0	0	0
12713	psya	1	4.17396080669711	-3.17396080669711	6	1	118	1	29	19	0.000774080584964849	0.02533235993953	NA	0	0	0
12713	psya	2	5.17396080669711	-3.17396080669711	7	1	153	1	37	29	0.000910103690993121	0.030372535048772	NA	0	0	0
12713	psya	3	6.17670053272451	-3.17670053272451	8	1	-51	1	43	37	0.000792622585160622	0.0357878406861035	NA	0	0	0
12713	psya	4	7.17670053272451	-3.17670053272451	9	0	162	1	52	43	0.000580483885202071	0.0270530855003415	NA	0	0	0
12713	psya	5	8.1767005327245	-3.1767005327245	9	1	537	1	67	52	0.000692544863504472	0.0305810202430756	NA	0	0	0
12713	psya	6	9.1767005327245	-3.1767005327245	10	0	537	1	80	67	0.00109456317662177	0.0428738951600736	NA	0	0	0
12717	psya	0	3.17381123160832	-3.17381123160832	NA	NA	NA	1	23	NA	NA	NA	NA	0	0	0
12717	psya	1	4.17381123160832	-3.17381123160832	11	3	268	1	39	23	0.00130421017779522	0.0404802526953276	NA	0	0	0
12717	psya	2	5.17381123160832	-3.17381123160832	14	5	460	1	58	39	0.00147479270201832	0.0518179464338037	NA	0	0	0
12717	psya	3	6.17655095763572	-3.17655095763572	19	1	83	1	63	58	0.00220866802100727	0.0669618116744693	NA	0	0	0
12717	psya	4	7.17655095763572	-3.17655095763572	20	8	143	1	79	63	0.0018489966848896	0.0551027820802348	NA	0	0	0
12717	psya	5	8.17655095763572	-3.17655095763572	28	9	435	1	101	79	0.0021131217001809	0.0636238310021395	NA	0	0	0
12717	psya	6	9.17655095763572	-3.17655095763572	37	0	583	1	114	101	0.00260185488619998	0.0797558471357272	NA	0	0	0
12916	psya	0	3.16415826357179	-3.16415826357179	NA	NA	NA	0	9	NA	NA	NA	NA	386	0	0
12916	psya	1	4.16415826357179	-3.16415826357179	4	25	383	1	18	9	0.000620490887308114	0.017578280522245	NA	386	0	0
12916	psya	2	5.16415826357179	-3.16415826357179	29	20	207	1	26	18	0.000754249976920897	0.0507967145535129	NA	386	0	0
12916	psya	3	6.16689798959919	-3.16689798959919	49	5	156	1	28	26	0.000553769061994209	0.0348131203917901	NA	386	0	0
12916	psya	4	7.16689798959919	-3.16689798959919	54	6	159	0	30	28	0.000335313251038507	0.0297506340291066	NA	386	0	0
12916	psya	5	8.16689798959919	-3.16689798959919	60	5	108	1	31	30	0.000296691005509989	0.0296813682846071	NA	386	0	0
12916	psya	6	9.16689798959919	-3.16689798959919	65	1	64	1	33	31	0.000306981680751189	0.0280452748173725	NA	386	0	0
12964	psya	0	3.16149381659056	-3.16149381659056	NA	NA	NA	1	16	NA	NA	NA	NA	2739	0	0
12964	psya	1	4.16149381659056	-3.16149381659056	38	17	269	1	23	16	0.000355147075115736	0.0372268099773741	NA	2739	0	0
12964	psya	2	5.16149381659056	-3.16149381659056	55	23	85	0	19	23	0.000540407029236876	0.0385919746515359	NA	2739	0	0
12964	psya	3	6.16423354261796	-3.16423354261796	78	1	19	1	20	19	0.000288079506924994	0.0298744340266565	NA	2739	0	0
12964	psya	4	7.16423354261796	-3.16423354261796	79	3	10	1	22	20	0.000207227960267602	0.0246757222617269	NA	2739	0	0
12964	psya	5	8.16423354261796	-3.16423354261796	82	7	316	1	26	22	0.000158714149539586	0.0239793154095008	NA	2739	0	0
12964	psya	6	9.16423354261796	-3.16423354261796	89	4	137	0	26	26	0.000185079510657917	0.0246491723374192	NA	2739	0	0
13341	edua	0	3.14769523718924	-3.14769523718924	NA	NA	NA	1	21	NA	NA	NA	NA	245050	0	1
13341	edua	1	4.14769523718924	-3.14769523718924	60	100	100	1	20	21	0.00267792041532779	NA	0.0945327078266402	245050	0	1
13341	edua	2	5.14769523718924	-3.14769523718924	160	86	342	1	29	20	0.00109351809391366	NA	0.0952606086161672	245050	0	1
13341	edua	3	6.15043496321664	-3.15043496321664	246	67	40	1	34	29	0.00113884988292113	NA	0.0966395615414835	245050	0	1
13341	edua	4	7.15043496321664	-3.15043496321664	313	11	171	1	39	34	0.00134502831300441	NA	0.0880814102992502	245050	0	1
13341	edua	5	8.15043496321664	-3.15043496321664	324	4	146	1	40	39	0.00169574326097136	NA	0.0825743789541892	245050	0	1
13341	edua	6	9.15043496321664	-3.15043496321664	328	16	38	1	46	40	0.00167326013372647	NA	0.0752532424300927	245050	0	1
13400	psya	0	3.14592938229325	-3.14592938229325	NA	NA	NA	1	16	NA	NA	NA	NA	5151	0	0
13400	psya	1	4.14592938229325	-3.14592938229325	14	20	164	1	16	16	0.000809217725338513	0.034407620853218	NA	5151	0	0
13400	psya	2	5.14592938229325	-3.14592938229325	34	7	55	0	17	16	0.000191434518145672	0.0327542337394694	NA	5151	0	0
13400	psya	3	6.14866910832065	-3.14866910832065	41	10	141	1	20	17	0.00027602875174726	0.0246705864975743	NA	5151	0	0
13400	psya	4	7.14866910832065	-3.14866910832065	51	1	50	1	20	20	0.00054436543969239	0.0208661999437376	NA	5151	0	0
13400	psya	5	8.14866910832065	-3.14866910832065	52	2	433	0	25	20	0.000476097998542472	0.0178956358232743	NA	5151	0	0
13400	psya	6	9.14866910832065	-3.14866910832065	54	2	2	0	24	25	0.000534383022159289	0.0274291915958322	NA	5151	0	0
13602	inta	0	3.13955748985287	-3.13955748985287	NA	NA	NA	1	52	NA	NA	NA	NA	4896	0	0
13602	inta	1	4.13955748985287	-3.13955748985287	41	14	847	1	72	52	0.00680348681682673	0.0849890494025987	0.0279590535682073	4896	0	0
13602	inta	2	5.13955748985287	-3.13955748985287	55	16	744	1	79	72	0.00476157720393697	0.105964835902968	0.0310223154880701	4896	0	0
13602	inta	3	6.14229721588026	-3.14229721588026	71	8	-348	1	78	79	0.00310906542463198	0.08501682197159	0.032191360869357	4896	0	0
13602	inta	4	7.14229721588026	-3.14229721588026	79	13	211	1	79	78	0.00225541009729561	0.065785129145638	0.0184342078868572	4896	0	0
13602	inta	5	8.14229721588026	-3.14229721588026	92	7	161	1	83	79	0.00208292172464966	0.0579048925238692	0.0151195147751838	4896	0	0
13602	inta	6	9.14229721588026	-3.14229721588026	99	0	317	1	88	83	0.00161444620848559	0.0520293647203162	0.0133773296177918	4896	0	0
13888	psya	0	3.13404734271943	-3.13404734271943	NA	NA	NA	1	100	NA	NA	NA	NA	380	0	0
13888	psya	1	4.13404734271943	-3.13404734271943	4	1	782	1	117	100	0.00787736872389362	0.236825558072389	NA	380	0	0
13888	psya	2	5.13404734271943	-3.13404734271943	5	1	1398	1	132	117	0.00475071330689612	0.219638576367065	NA	380	0	0
13888	psya	3	6.13678706874683	-3.13678706874683	6	2	182	1	133	132	0.00498220096839765	0.268067446245731	NA	380	0	0
13888	psya	4	7.13678706874683	-3.13678706874683	8	1	615	1	146	133	0.00396134068606526	0.237892265699097	NA	380	0	0
13888	psya	5	8.13678706874683	-3.13678706874683	9	1	826	1	169	146	0.00403629090308955	0.24215327087572	NA	380	0	0
13888	psya	6	9.13678706874683	-3.13678706874683	10	0	467	1	176	169	0.00393650055404915	0.271692162445756	NA	380	0	0
13959	psya	0	3.13022532978184	-3.13022532978184	NA	NA	NA	1	16	NA	NA	NA	NA	0	0	0
13959	psya	1	4.13022532978184	-3.13022532978184	8	14	434	1	23	16	0.000565212675976108	0.0342817494331131	NA	0	0	0
13959	psya	2	5.13022532978184	-3.13022532978184	22	3	229	1	25	23	0.000333907060722865	0.0553432492433413	NA	0	0	0
13959	psya	3	6.13296505580923	-3.13296505580923	25	6	341	0	27	25	0.000248939995528164	0.0508799424065009	NA	0	0	0
13959	psya	4	7.13296505580923	-3.13296505580923	31	4	156	0	28	27	0.00034025663419768	0.0504836944501099	NA	0	0	0
13959	psya	5	8.13296505580924	-3.13296505580924	35	2	161	1	30	28	0.000250095262403316	0.0485926033127196	NA	0	0	0
13959	psya	6	9.13296505580924	-3.13296505580924	37	3	21	1	30	30	0.000209381323613774	0.0469507619687324	NA	0	0	0
13988	psya	0	3.12904689878234	-3.12904689878234	NA	NA	NA	0	1	NA	NA	NA	NA	0	0	0
13988	psya	1	4.12904689878234	-3.12904689878234	3	0	-41	1	2	1	0	0	NA	0	0	0
13988	psya	2	5.12904689878234	-3.12904689878234	3	0	3	0	2	2	4.57285150875222e-07	0.000317367367680623	NA	0	0	0
13988	psya	3	6.13178662480974	-3.13178662480974	3	1	25	0	3	2	2.67315295684677e-07	0.00025372019893567	NA	0	0	0
13988	psya	4	7.13178662480974	-3.13178662480974	4	2	3	0	3	3	7.44990267606289e-07	0.000240935922183945	NA	0	0	0
13988	psya	5	8.13178662480974	-3.13178662480974	6	2	45	0	5	3	7.73655694020038e-07	0.000222566414282104	NA	0	0	0
13988	psya	6	9.13178662480974	-3.13178662480974	8	0	3	0	5	5	5.09005450963914e-06	0.00101277236528871	NA	0	0	0
13994	edua	0	3.12858593353628	-3.12858593353628	NA	NA	NA	1	7	NA	NA	NA	NA	0	0	0
13994	edua	1	4.12858593353628	-3.12858593353628	8	1	12	0	7	7	0.000793104297537617	NA	0.0563716489254543	0	0	0
13994	edua	2	5.12858593353628	-3.12858593353628	9	3	11	1	9	7	0.000770247505754791	NA	0.0521035135021019	0	0	0
13994	edua	3	6.13132565956367	-3.13132565956367	12	5	37	1	12	9	0.000730631513183954	NA	0.0432083590156774	0	0	0
13994	edua	4	7.13132565956367	-3.13132565956367	17	4	60	0	14	12	0.000623772854121534	NA	0.0441665668870859	0	0	0
13994	edua	5	8.13132565956367	-3.13132565956367	21	2	16	0	15	14	0.000699474527161204	NA	0.0436295595458011	0	0	0
13994	edua	6	9.13132565956367	-3.13132565956367	23	0	146	1	17	15	0.000630911797714102	NA	0.0452758541358455	0	0	0
14055	psya	0	3.12630948756976	-3.12630948756976	NA	NA	NA	1	18	NA	NA	NA	NA	0	0	0
14055	psya	1	4.12630948756976	-3.12630948756976	19	14	310	1	22	18	0.000483390402930172	0.0984803592320006	NA	0	0	0
14055	psya	2	5.12630948756976	-3.12630948756976	33	19	622	1	31	22	0.000409278223170063	0.0862240311294108	NA	0	0	0
14055	psya	3	6.12904921359716	-3.12904921359716	52	15	-73	1	32	31	0.000537880644498725	0.0738913094402001	NA	0	0	0
14055	psya	4	7.12904921359716	-3.12904921359716	67	8	111	0	34	32	0.000592115758992986	0.0722472712755682	NA	0	0	0
14055	psya	5	8.12904921359716	-3.12904921359716	75	6	76	1	36	34	0.000501463233546945	0.0695996693416707	NA	0	0	0
14055	psya	6	9.12904921359716	-3.12904921359716	81	3	85	0	36	36	0.000569204853465871	0.0614295911388676	NA	0	0	0
14124	psya	0	3.12411063546423	-3.12411063546423	NA	NA	NA	1	196	NA	NA	NA	NA	11845	0	0
14124	psya	1	4.12411063546423	-3.12411063546423	56	43	2024	1	263	196	0.0248506976528041	0.440176520990871	NA	11845	0	0
14124	psya	2	5.12411063546423	-3.12411063546423	99	11	1697	1	344	263	0.0264153282861879	0.486641295390535	NA	11845	0	0
14124	psya	3	6.12685036149163	-3.12685036149163	110	16	2444	1	420	344	0.0255298699592029	0.615158753320068	NA	11845	0	0
14124	psya	4	7.12685036149163	-3.12685036149163	126	5	1152	1	469	420	0.0287192091481076	0.714276378095908	NA	11845	0	0
14124	psya	5	8.12685036149163	-3.12685036149163	131	21	1055	1	502	469	0.0288124329390607	0.759591662792485	NA	11845	0	0
14124	psya	6	9.12685036149163	-3.12685036149163	152	6	937	1	545	502	0.0265429879084283	0.765610044115418	NA	11845	0	0
14478	psya	0	3.1125854261796	-3.1125854261796	NA	NA	NA	1	11	NA	NA	NA	NA	1250	0	0
14478	psya	1	4.1125854261796	-3.1125854261796	24	13	136	1	13	11	0.000670740536063977	0.00431640278013787	NA	1250	0	0
14478	psya	2	5.1125854261796	-3.1125854261796	37	42	363	0	27	13	0.00019795644160463	0.00419630016760182	NA	1250	0	0
14478	psya	3	6.115325152207	-3.115325152207	79	102	1263	1	55	27	0.000681658573943008	0.0153161027177532	NA	1250	0	0
14478	psya	4	7.115325152207	-3.115325152207	181	11	329	0	59	55	0.00278250900280701	0.0865519237651982	NA	1250	0	0
14478	psya	5	8.115325152207	-3.115325152207	192	10	299	1	62	59	0.00257759147118694	0.0907082206464928	NA	1250	0	0
14478	psya	6	9.115325152207	-3.115325152207	202	5	195	1	66	62	0.00191742028801983	0.0952370797892309	NA	1250	0	0
14498	psya	0	3.11115677321157	-3.11115677321157	NA	NA	NA	1	24	NA	NA	NA	NA	310	0	0
14498	psya	1	4.11115677321157	-3.11115677321157	19	20	451	1	43	24	0.00133224775551235	0.0228209032590762	NA	310	0	0
14498	psya	2	5.11115677321157	-3.11115677321157	39	9	832	1	55	43	0.00159352190995755	0.051967050009622	NA	310	0	0
14498	psya	3	6.11389649923897	-3.11389649923897	48	4	565	1	61	55	0.00167767835614137	0.0858622111259098	NA	310	0	0
14498	psya	4	7.11389649923897	-3.11389649923897	52	2	375	1	74	61	0.0015043365960784	0.111854976193258	NA	310	0	0
14498	psya	5	8.11389649923897	-3.11389649923897	54	11	981	1	92	74	0.00164593450898162	0.125449454311208	NA	310	0	0
14498	psya	6	9.11389649923897	-3.11389649923897	65	9	378	1	102	92	0.00209261180143115	0.145364170457281	NA	310	0	0
14669	edua	0	3.10230802891933	-3.10230802891933	NA	NA	NA	1	74	NA	NA	NA	NA	3861	0	0
14669	edua	1	4.10230802891933	-3.10230802891933	44	19	413	1	90	74	0.0158325826864341	NA	0.0841150397762057	3861	0	0
14669	edua	2	5.10230802891933	-3.10230802891933	63	23	503	1	122	90	0.011348808428262	NA	0.102582264770681	3861	0	0
14669	edua	3	6.10504775494673	-3.10504775494673	86	12	448	1	152	122	0.0109276516303138	NA	0.138462424729951	3861	0	0
14669	edua	4	7.10504775494673	-3.10504775494673	98	7	626	1	171	152	0.0110132753567734	NA	0.148570250176023	3861	0	0
14669	edua	5	8.10504775494673	-3.10504775494673	105	4	404	1	188	171	0.0125104053832501	NA	0.20997344938741	3861	0	0
14669	edua	6	9.10504775494673	-3.10504775494673	109	11	195	1	217	188	0.0122837141900531	NA	0.192080143348357	3861	0	0
14703	psya	0	3.10116381278539	-3.10116381278539	NA	NA	NA	1	46	NA	NA	NA	NA	0	0	0
14703	psya	1	4.10116381278539	-3.10116381278539	9	10	1288	1	90	46	0.00344558002141076	0.16060568678113	NA	0	0	0
14703	psya	2	5.10116381278539	-3.10116381278539	19	3	868	1	120	90	0.00719784807254863	0.199334083500098	NA	0	0	0
14703	psya	3	6.10390353881278	-3.10390353881278	22	7	687	1	140	120	0.00763230535614599	0.207148490634962	NA	0	0	0
14703	psya	4	7.10390353881278	-3.10390353881278	29	1	208	1	146	140	0.00763678171888996	0.237850218013671	NA	0	0	0
14703	psya	5	8.10390353881279	-3.10390353881279	30	0	407	1	154	146	0.00643153199827173	0.2358561961844	NA	0	0	0
14703	psya	6	9.10390353881279	-3.10390353881279	30	0	536	1	167	154	0.00572625742813317	0.237857282577844	NA	0	0	0
14742	psya	0	3.09717763825469	-3.09717763825469	NA	NA	NA	1	13	NA	NA	NA	NA	182	0	0
14742	psya	1	4.09717763825469	-3.09717763825469	6	7	333	1	19	13	0.000154018878470208	0.0266934961099429	NA	182	0	0
14742	psya	2	5.09717763825469	-3.09717763825469	13	1	124	1	19	19	0.00013408172954425	0.0497649299307363	NA	182	0	0
14742	psya	3	6.09991736428209	-3.09991736428209	14	4	-27	0	18	19	7.00935865366234e-05	0.0502263574824963	NA	182	0	0
14742	psya	4	7.09991736428209	-3.09991736428209	18	0	59	0	20	18	3.65594683972681e-05	0.0456565808708827	NA	182	0	0
14742	psya	5	8.09991736428209	-3.09991736428209	18	1	-32	0	17	20	3.27779369816861e-05	0.0475848741915675	NA	182	0	0
14742	psya	6	9.09991736428209	-3.09991736428209	19	1	276	0	20	17	1.75900838389681e-05	0.0363978643269616	NA	182	0	0
14832	psya	0	3.09348183028919	-3.09348183028919	NA	NA	NA	1	20	NA	NA	NA	NA	2828	0	0
14832	psya	1	4.09348183028919	-3.09348183028919	19	86	504	1	34	20	0.00231006931871145	0.0163871262716827	NA	2828	0	0
14832	psya	2	5.09348183028919	-3.09348183028919	105	6	270	1	38	34	0.0035364959188419	0.0741643393145813	NA	2828	0	0
14832	psya	3	6.09622155631659	-3.09622155631659	111	10	163	1	50	38	0.00296293405229696	0.0887059651939008	NA	2828	0	0
14832	psya	4	7.09622155631659	-3.09622155631659	121	1	466	0	62	50	0.00259559554934084	0.098415407639051	NA	2828	0	0
14832	psya	5	8.09622155631659	-3.09622155631659	122	1	180	0	63	62	0.00274559236900539	0.110858697459484	NA	2828	0	0
14832	psya	6	9.09622155631659	-3.09622155631659	123	6	122	1	65	63	0.00234465321782239	0.106218053724352	NA	2828	0	0
14959	psya	0	3.08749873160832	-3.08749873160832	NA	NA	NA	0	6	NA	NA	NA	NA	0	0	0
14959	psya	1	4.08749873160832	-3.08749873160832	2	6	394	1	10	6	1.94626025762676e-05	0.0100790662658562	NA	0	0	0
14959	psya	2	5.08749873160832	-3.08749873160832	8	3	-108	0	10	10	2.67988522084828e-05	0.0194067540848389	NA	0	0	0
14959	psya	3	6.09023845763572	-3.09023845763572	11	12	319	0	14	10	2.78572699247349e-05	0.0180777114817669	NA	0	0	0
14959	psya	4	7.09023845763572	-3.09023845763572	23	4	301	0	16	14	1.10312787069152e-05	0.0277223523720047	NA	0	0	0
14959	psya	5	8.09023845763572	-3.09023845763572	27	6	261	0	20	16	9.89786826529191e-06	0.0288174701433535	NA	0	0	0
14959	psya	6	9.09023845763572	-3.09023845763572	33	7	552	0	25	20	3.42672666745095e-05	0.0357260561352653	NA	0	0	0
15030	inta	0	3.08559103881279	-3.08559103881279	NA	NA	NA	1	19	NA	NA	NA	NA	0	0	0
15030	inta	1	4.08559103881278	-3.08559103881278	7	51	331	1	35	19	0.00115367066365975	0.0632049726473303	0.00568412896709582	0	0	0
15030	inta	2	5.08559103881278	-3.08559103881278	58	24	306	1	45	35	0.0013780427876676	0.0480772517148022	0.0023352896162225	0	0	0
15030	inta	3	6.08833076484018	-3.08833076484018	82	4	416	1	48	45	0.00104957736131439	0.0556050383879472	0.00492673108866577	0	0	0
15030	inta	4	7.08833076484018	-3.08833076484018	86	5	231	0	50	48	0.000740736327919403	0.0618336209960837	0.00411972947948953	0	0	0
15030	inta	5	8.08833076484018	-3.08833076484018	91	11	483	1	65	50	0.000558157796279172	0.0730918782909052	0.00419402331475051	0	0	0
15030	inta	6	9.08833076484018	-3.08833076484018	102	6	469	1	75	65	0.00103276166208795	0.0996238606350604	0.00529811329903014	0	0	0
15078	psya	0	3.08347063673262	-3.08347063673262	NA	NA	NA	1	19	NA	NA	NA	NA	0	0	0
15078	psya	1	4.08347063673262	-3.08347063673262	13	5	145	1	24	19	0.00124671843078829	0.0553398267755594	NA	0	0	0
15078	psya	2	5.08347063673262	-3.08347063673262	18	7	611	0	43	24	0.000594754935594472	0.0578826191502681	NA	0	0	0
15078	psya	3	6.08621036276002	-3.08621036276002	25	5	239	1	44	43	0.00060497366938572	0.113222671634956	NA	0	0	0
15078	psya	4	7.08621036276002	-3.08621036276002	30	3	123	0	46	44	0.000432640157144187	0.113578881463372	NA	0	0	0
15078	psya	5	8.08621036276002	-3.08621036276002	33	2	138	0	48	46	0.000321409548569325	0.11912563146246	NA	0	0	0
15078	psya	6	9.08621036276002	-3.08621036276002	35	7	180	0	51	48	0.000237484315274202	0.117493040615825	NA	0	0	0
15331	psya	0	3.07337813926941	-3.07337813926941	NA	NA	NA	0	3	NA	NA	NA	NA	259	0	0
15331	psya	1	4.07337813926941	-3.07337813926941	4	1	254	1	8	3	0.000246171129992946	0.00964383378578466	NA	259	0	0
15331	psya	2	5.07337813926941	-3.07337813926941	5	0	-57	0	6	8	0.000170600712287955	0.0336302611296114	NA	259	0	0
15331	psya	3	6.0761178652968	-3.0761178652968	5	0	22	0	6	6	9.05901203717679e-05	0.024443318397814	NA	259	0	0
15331	psya	4	7.0761178652968	-3.0761178652968	5	1	10	0	7	6	6.31653989210933e-05	0.0222990542618982	NA	259	0	0
15331	psya	5	8.0761178652968	-3.0761178652968	6	2	34	1	11	7	6.49558106228874e-05	0.0220548743665092	NA	259	0	0
15331	psya	6	9.0761178652968	-3.0761178652968	8	0	17	0	11	11	0.000199900595747208	0.021758298349777	NA	259	0	0
15613	edua	0	3.05765483891426	-3.05765483891426	NA	NA	NA	0	1	NA	NA	NA	NA	0	0	0
15613	edua	1	4.05765483891426	-3.05765483891426	1	0	6	0	1	1	0	NA	0.0109489832916175	0	0	0
15663	edua	0	3.05514466007103	-3.05514466007103	NA	NA	NA	1	16	NA	NA	NA	NA	0	0	0
15663	edua	1	4.05514466007103	-3.05514466007103	13	2	-111	0	11	16	0.000921016198109663	NA	0.0222212780356902	0	0	0
15663	edua	2	5.05514466007103	-3.05514466007103	15	5	29	0	10	11	0.00067688489768265	NA	0.0173607698414038	0	0	0
15663	edua	3	6.05788438609843	-3.05788438609843	20	1	73	0	12	10	0.000667884719947334	NA	0.0160065931293881	0	0	0
15663	edua	4	7.05788438609843	-3.05788438609843	21	4	118	0	12	12	0.000321877655698212	NA	0.0131610195117218	0	0	0
15663	edua	5	8.05788438609843	-3.05788438609843	25	2	112	1	16	12	6.59576289036845e-05	NA	0.0127500823486929	0	0	0
15663	edua	6	9.05788438609843	-3.05788438609843	27	1	98	0	17	16	0.00016908696794935	NA	0.0190902998468015	0	0	0
15687	edua	0	3.05477406773212	-3.05477406773212	NA	NA	NA	1	15	NA	NA	NA	NA	0	0	0
15687	edua	1	4.05477406773212	-3.05477406773212	4	2	90	1	18	15	0.00120834570731267	NA	0.0540877078272027	0	0	0
15687	edua	2	5.05477406773212	-3.05477406773212	6	2	65	0	17	18	0.000822861563061493	NA	0.0479282471339079	0	0	0
15687	edua	3	6.05751379375951	-3.05751379375951	8	2	82	0	19	17	0.000632119022621068	NA	0.0404270653495602	0	0	0
15687	edua	4	7.05751379375951	-3.05751379375951	10	1	31	0	19	19	0.000559683213014781	NA	0.0404065724495767	0	0	0
15687	edua	5	8.05751379375951	-3.05751379375951	11	1	25	1	20	19	0.000306705799879378	NA	0.0365870885744141	0	0	0
15687	edua	6	9.05751379375951	-3.05751379375951	12	3	10	1	21	20	0.000285853473334202	NA	0.033736521741454	0	0	0
15924	psya	0	3.04204283992897	-3.04204283992897	NA	NA	NA	1	22	NA	NA	NA	NA	2724	0	0
15924	psya	1	4.04204283992897	-3.04204283992897	39	31	157	1	22	22	0.00175125947125032	0.0635038501511691	NA	2724	0	0
15924	psya	2	5.04204283992897	-3.04204283992897	70	16	177	1	25	22	0.000751003001912376	0.0517765596327733	NA	2724	0	0
15924	psya	3	6.04478256595637	-3.04478256595637	86	3	252	0	27	25	0.000412105478506696	0.0521671068845021	NA	2724	0	0
15924	psya	4	7.04478256595637	-3.04478256595637	89	9	168	0	28	27	0.000224554549587741	0.0521796496952043	NA	2724	0	0
15924	psya	5	8.04478256595637	-3.04478256595637	98	19	132	1	31	28	0.00018339401574726	0.0502418267765518	NA	2724	0	0
15924	psya	6	9.04478256595637	-3.04478256595637	117	18	143	0	30	31	0.000251185898700659	0.0516872887377507	NA	2724	0	0
16177	edua	0	3.03378120243531	-3.03378120243531	NA	NA	NA	1	9	NA	NA	NA	NA	0	0	0
16177	edua	1	4.03378120243531	-3.03378120243531	10	10	130	1	20	9	0.000352287596334286	NA	0.0786161418668047	0	0	0
16177	edua	2	5.03378120243531	-3.03378120243531	20	4	151	1	24	20	0.00162059010257013	NA	0.119291268056136	0	0	0
16177	edua	3	6.03652092846271	-3.03652092846271	24	4	201	1	34	24	0.00085717726137078	NA	0.107143381229486	0	0	0
16177	edua	4	7.03652092846271	-3.03652092846271	28	7	157	1	45	34	0.00150012508076771	NA	0.109489831889185	0	0	0
16177	edua	5	8.03652092846271	-3.03652092846271	35	7	127	1	60	45	0.00196621566462662	NA	0.10695504187525	0	0	0
16177	edua	6	9.03652092846271	-3.03652092846271	42	4	396	1	82	60	0.00218529966244693	NA	0.110727512398874	0	0	0
16360	psya	0	3.02785365930999	-3.02785365930999	NA	NA	NA	1	8	NA	NA	NA	NA	0	0	0
16360	psya	1	4.02785365930999	-3.02785365930999	8	4	177	1	13	8	0.000139405051658026	0.0161606652574899	NA	0	0	0
16360	psya	2	5.02785365930999	-3.02785365930999	12	10	804	1	19	13	0.000326390231086573	0.0203340894300107	NA	0	0	0
16360	psya	3	6.03059338533739	-3.03059338533739	22	2	206	1	23	19	0.000621148858256532	0.026661218836441	NA	0	0	0
16360	psya	4	7.03059338533739	-3.03059338533739	24	2	230	1	27	23	0.000503604961924274	0.0265641644352792	NA	0	0	0
16360	psya	5	8.03059338533739	-3.03059338533739	26	1	168	1	30	27	0.000617142071355469	0.0266611925527736	NA	0	0	0
16360	psya	6	9.03059338533739	-3.03059338533739	27	0	43	0	30	30	0.000419391611850834	0.0285961915132171	NA	0	0	0
17278	psya	1	3.99521803652968	-2.99521803652968	NA	NA	NA	1	18	NA	NA	NA	NA	0	0	0
17278	psya	2	4.99521803652968	-2.99521803652968	3	9	487	1	27	18	6.97887098032674e-05	0.0537764585380944	NA	0	0	0
17278	psya	3	5.99795776255708	-2.99795776255708	12	1	130	0	27	27	9.72313846170191e-05	0.0694260647200812	NA	0	0	0
17278	psya	4	6.99795776255708	-2.99795776255708	13	3	360	0	27	27	7.65550983547452e-05	0.0608839591089637	NA	0	0	0
17278	psya	5	7.99795776255708	-2.99795776255708	16	8	180	1	37	27	5.89626050826239e-05	0.0581418666978373	NA	0	0	0
17278	psya	6	8.99795776255708	-2.99795776255708	24	4	91	0	38	37	0.000174928387988182	0.053391736953194	NA	0	0	0
17313	psya	0	2.99490550481989	-2.99490550481989	NA	NA	NA	1	99	NA	NA	NA	NA	2990	0	0
17313	psya	1	3.99490550481989	-2.99490550481989	44	26	415	1	88	99	0.0140257627528405	0.240394408162336	NA	2990	0	0
17313	psya	4	6.99764523084729	-2.99764523084729	NA	NA	NA	1	81	NA	0	0	0	2990	0	0
17313	psya	5	7.99764523084729	-2.99764523084729	76	2	497	1	84	81	0.00291691918457492	0.123499863388891	NA	2990	0	0
17313	psya	6	8.99764523084728	-2.99764523084728	78	1	104	1	84	84	0.00248720903955355	0.120965944818091	NA	2990	0	0
17432	edua	0	2.9925003805175	-2.9925003805175	NA	NA	NA	0	5	NA	NA	NA	NA	0	0	0
17432	edua	1	3.9925003805175	-2.9925003805175	4	0	81	0	7	5	2.20585770917312e-07	NA	0.0173113857610089	0	0	0
17432	edua	2	4.9925003805175	-2.9925003805175	4	2	36	0	7	7	5.20968230408966e-06	NA	0.0233532322332947	0	0	0
17432	edua	3	5.9952401065449	-2.9952401065449	6	0	46	0	7	7	3.1625976273356e-06	NA	0.015941158189117	0	0	0
17432	edua	4	6.9952401065449	-2.9952401065449	6	0	-32	0	6	7	2.52586063360892e-06	NA	0.0135481831902944	0	0	0
17432	edua	5	7.9952401065449	-2.9952401065449	6	1	24	1	7	6	6.04670710394791e-07	NA	0.00940527452828941	0	0	0
17432	edua	6	8.9952401065449	-2.9952401065449	7	1	28	0	8	7	7.93138303204198e-07	NA	0.0099685174712162	0	0	0
17448	psya	0	2.99238222983257	-2.99238222983257	NA	NA	NA	1	20	NA	NA	NA	NA	0	0	0
17448	psya	1	3.99238222983257	-2.99238222983257	7	3	429	1	36	20	0.00179801732453706	0.0259086323731628	NA	0	0	0
17448	psya	2	4.99238222983257	-2.99238222983257	10	1	678	1	49	36	0.00301378463043263	0.0316127492485728	NA	0	0	0
17448	psya	3	5.99512195585997	-2.99512195585997	11	5	751	1	61	49	0.00283534771651677	0.0424262887785418	NA	0	0	0
17448	psya	4	6.99512195585997	-2.99512195585997	16	5	947	1	84	61	0.00370871926846993	0.0755672805170321	NA	0	0	0
17448	psya	5	7.99512195585997	-2.99512195585997	21	5	623	1	95	84	0.00463083928275616	0.0930063381689692	NA	0	0	0
17448	psya	6	8.99512195585997	-2.99512195585997	26	2	100	1	101	95	0.00433500937442963	0.10656271514987	NA	0	0	0
17509	psya	0	2.99190731227803	-2.99190731227803	NA	NA	NA	1	23	NA	NA	NA	NA	14685	0	0
17509	psya	1	3.99190731227803	-2.99190731227803	40	16	479	1	26	23	0.000357660240452573	0.049621184118174	NA	14685	0	0
17509	psya	2	4.99190731227803	-2.99190731227803	56	6	-36	0	24	26	0.000315041018993757	0.0471550696323886	NA	14685	0	0
17509	psya	3	5.99464703830543	-2.99464703830543	62	4	370	0	25	24	0.000165976346600715	0.039933736646739	NA	14685	0	0
17509	psya	4	6.99464703830543	-2.99464703830543	66	6	37	1	27	25	0.000111454096344998	0.03625311632469	NA	14685	0	0
17509	psya	5	7.99464703830543	-2.99464703830543	72	1	-158	1	26	27	0.000172372143260249	0.0333879209018033	NA	14685	0	0
17509	psya	6	8.99464703830543	-2.99464703830543	73	2	279	0	26	26	0.000139018575078088	0.0272145047408838	NA	14685	0	0
17861	edua	0	2.98870722349061	-2.98870722349061	NA	NA	NA	1	3	NA	NA	NA	NA	0	0	0
17861	edua	1	3.98870722349061	-2.98870722349061	3	0	12	0	3	3	0.00389420849020099	NA	0.044872183441866	0	0	0
17861	edua	2	4.98870722349061	-2.98870722349061	3	0	34	0	5	3	0.00103427371564286	NA	0.0389631680427474	0	0	0
17861	edua	3	5.99144694951801	-2.99144694951801	3	1	75	0	7	5	0.000775198144572188	NA	0.0366376427438439	0	0	0
17861	edua	4	6.99144694951801	-2.99144694951801	4	1	13	0	7	7	0.000936642792090431	NA	0.0618815103973073	0	0	0
17861	edua	5	7.99144694951801	-2.99144694951801	5	2	17	1	8	7	0.000568914420500958	NA	0.0575191118882243	0	0	0
17861	edua	6	8.99144694951801	-2.99144694951801	7	0	15	0	8	8	0.000710580541329924	NA	0.0569094547368122	0	0	0
17961	psya	0	2.98723661846778	-2.98723661846778	NA	NA	NA	1	30	NA	NA	NA	NA	153	0	1
17961	psya	1	3.98723661846778	-2.98723661846778	17	15	348	1	47	30	0.00247090110676444	0.0884497518187373	NA	153	0	1
17961	psya	2	4.98723661846778	-2.98723661846778	32	7	509	1	67	47	0.00141516054413753	0.119638624311774	NA	153	0	1
17961	psya	3	5.98997634449518	-2.98997634449518	39	4	557	1	75	67	0.00122095227345389	0.158943887043182	NA	153	0	1
17961	psya	4	6.98997634449518	-2.98997634449518	43	7	296	1	81	75	0.000998332732669327	0.167830635258058	NA	153	0	1
17961	psya	5	7.98997634449518	-2.98997634449518	50	5	217	1	83	81	0.000767680127400035	0.17627258506452	NA	153	0	1
17961	psya	6	8.98997634449518	-2.98997634449518	55	6	250	1	90	83	0.000892948169996599	0.171168026792366	NA	153	0	1
17992	edua	0	2.98686773845764	-2.98686773845764	NA	NA	NA	1	7	NA	NA	NA	NA	1648	0	0
17992	edua	1	3.98686773845764	-2.98686773845764	6	3	48	1	14	7	0.000117488729942323	NA	0.0335185888114361	1648	0	0
17992	edua	2	4.98686773845764	-2.98686773845764	9	4	1	0	13	14	0.000626068761139394	NA	0.0375031594559129	1648	0	0
17992	edua	3	5.98960746448503	-2.98960746448503	13	7	68	1	15	13	0.000208458835110141	NA	0.0114195307737793	1648	0	0
17992	edua	4	6.98960746448503	-2.98960746448503	20	2	-27	1	15	15	0.000169852373829151	NA	0.0103703492456857	1648	0	0
17992	edua	5	7.98960746448503	-2.98960746448503	22	14	8	1	18	15	0.000109114008426629	NA	0.0094141573294577	1648	0	0
17992	edua	6	8.98960746448503	-2.98960746448503	36	3	36	1	22	18	0.000289539263601579	NA	0.00915570093919745	1648	0	0
18361	edua	0	2.9821020738204	-2.9821020738204	NA	NA	NA	1	116	NA	NA	NA	NA	4163	0	0
18361	edua	1	3.9821020738204	-2.9821020738204	30	24	-437	1	48	116	0.0308418258338084	NA	0.414612786905221	4163	0	0
18361	edua	2	4.9821020738204	-2.9821020738204	54	8	140	1	36	48	0.0061126631805956	NA	0.10946265716482	4163	0	0
18361	edua	3	5.98484179984779	-2.98484179984779	62	8	497	1	34	36	0.00365708935519657	NA	0.110551725811798	4163	0	0
18361	edua	4	6.98484179984779	-2.98484179984779	70	8	615	1	52	34	0.0022126811173732	NA	0.116061423881191	4163	0	0
18361	edua	5	7.98484179984779	-2.98484179984779	78	1	207	1	62	52	0.00296498534638377	NA	0.146003296440172	4163	0	0
18361	edua	6	8.98484179984779	-2.98484179984779	79	6	1	0	47	62	0.00351823917372066	NA	0.141657128893603	4163	0	0
18617	psya	0	2.98079353754439	-2.98079353754439	NA	NA	NA	1	81	NA	NA	NA	NA	193	0	0
18617	psya	1	3.98079353754439	-2.98079353754439	18	12	1626	1	124	81	0.0062178110886087	0.257374574930706	NA	193	0	0
18617	psya	2	4.98079353754439	-2.98079353754439	30	5	957	1	146	124	0.00827897933412275	0.331331477315835	NA	193	0	0
18617	psya	3	5.98353326357179	-2.98353326357179	35	13	626	1	163	146	0.00644906006407607	0.367955521601579	NA	193	0	0
18617	psya	4	6.98353326357179	-2.98353326357179	48	2	580	1	174	163	0.00495407666001935	0.328975105649684	NA	193	0	0
18617	psya	5	7.98353326357179	-2.98353326357179	50	6	800	1	183	174	0.00462663747919639	0.321410726102866	NA	193	0	0
18617	psya	6	8.98353326357179	-2.98353326357179	56	3	842	1	195	183	0.00401201988946698	0.323430148415146	NA	193	0	0
18817	psya	0	2.97815629756469	-2.97815629756469	NA	NA	NA	0	3	NA	NA	NA	NA	0	0	0
18817	psya	1	3.97815629756469	-2.97815629756469	10	0	120	0	7	3	0	0.0108234253204731	NA	0	0	0
18817	psya	2	4.97815629756469	-2.97815629756469	10	2	43	0	4	7	3.36394958047855e-05	0.0123347982814454	NA	0	0	0
18817	psya	3	5.98089602359209	-2.98089602359209	12	7	157	0	6	4	7.89072045638508e-06	0.0067378326828805	NA	0	0	0
18817	psya	4	6.98089602359209	-2.98089602359209	19	2	37	0	6	6	1.2663921590223e-05	0.00987020699858138	NA	0	0	0
18817	psya	5	7.98089602359209	-2.98089602359209	21	3	38	0	6	6	1.08444459625549e-05	0.00934504893141138	NA	0	0	0
18817	psya	6	8.98089602359209	-2.98089602359209	24	4	42	0	6	6	1.02367953370267e-05	0.00882263691041615	NA	0	0	0
18902	psya	0	2.97640728056824	-2.97640728056824	NA	NA	NA	1	18	NA	NA	NA	NA	0	0	0
18902	psya	1	3.97640728056824	-2.97640728056824	7	4	159	1	30	18	0.00177296332209337	0.0684756424756333	NA	0	0	0
18902	psya	2	4.97640728056824	-2.97640728056824	11	14	646	0	40	30	0.00154101333008277	0.0351010257556189	NA	0	0	0
18902	psya	3	5.97914700659564	-2.97914700659564	25	7	347	1	39	40	0.00308575902743521	0.0693076392029739	NA	0	0	0
18902	psya	4	6.97914700659564	-2.97914700659564	32	10	183	1	43	39	0.00221518214179568	0.0711279220785079	NA	0	0	0
18902	psya	5	7.97914700659564	-2.97914700659564	42	1	37	1	49	43	0.00204775538833184	0.0727004208415682	NA	0	0	0
18902	psya	6	8.97914700659564	-2.97914700659564	43	0	236	1	56	49	0.00186722357090292	0.077347390655258	NA	0	0	0
18942	psya	0	2.97602495560629	-2.97602495560629	NA	NA	NA	1	54	NA	NA	NA	NA	1785	0	0
18942	psya	1	3.97602495560629	-2.97602495560629	17	15	1178	1	102	54	0.00422539442824532	0.159147521372898	NA	1785	0	0
18942	psya	2	4.97602495560629	-2.97602495560629	32	23	1229	1	120	102	0.00697132160542119	0.232398430859211	NA	1785	0	0
18942	psya	3	5.97876468163369	-2.97876468163369	55	11	774	1	138	120	0.00613617686542701	0.237844562552508	NA	1785	0	0
18942	psya	4	6.97876468163369	-2.97876468163369	66	5	424	1	141	138	0.00508595660228784	0.224007445208491	NA	1785	0	0
18942	psya	5	7.97876468163369	-2.97876468163369	71	7	243	1	152	141	0.0044429144970762	0.226312112980167	NA	1785	0	0
18942	psya	6	8.97876468163369	-2.97876468163369	78	5	594	1	171	152	0.00363098174637766	0.227271274108812	NA	1785	0	0
19006	psya	0	2.97546562658549	-2.97546562658549	NA	NA	NA	1	11	NA	NA	NA	NA	340	0	0
19006	psya	1	3.97546562658549	-2.97546562658549	11	8	454	1	24	11	0.000264550121108214	0.0240742318460568	NA	340	0	0
19006	psya	2	4.97546562658549	-2.97546562658549	19	4	329	0	25	24	0.000533719855457576	0.0723867452469076	NA	340	0	0
19006	psya	3	5.97820535261289	-2.97820535261289	23	6	197	0	26	25	0.00032313649350026	0.0670535166005106	NA	340	0	0
19006	psya	4	6.97820535261289	-2.97820535261289	29	3	187	0	28	26	0.000262552555927977	0.0623797042537571	NA	340	0	0
19006	psya	5	7.97820535261289	-2.97820535261289	32	1	44	0	27	28	0.000299928536650764	0.0607270106696606	NA	340	0	0
19006	psya	6	8.97820535261289	-2.97820535261289	33	2	-41	0	29	27	0.000145450570113536	0.0516811423194083	NA	340	0	0
19017	psya	0	2.97545310121766	-2.97545310121766	NA	NA	NA	1	22	NA	NA	NA	NA	978	0	0
19017	psya	1	3.97545310121766	-2.97545310121766	16	38	199	1	28	22	0.00189729030512973	0.0337527648126194	NA	978	0	0
19017	psya	2	4.97545310121766	-2.97545310121766	54	16	87	1	29	28	0.00039446000666538	0.0323998412794076	NA	978	0	0
19017	psya	3	5.97819282724505	-2.97819282724505	70	0	115	0	31	29	0.000258626818674414	0.0267301290347005	NA	978	0	0
19017	psya	4	6.97819282724505	-2.97819282724505	70	5	86	0	31	31	0.000239213038544834	0.0304962824003237	NA	978	0	0
19017	psya	5	7.97819282724505	-2.97819282724505	75	2	113	0	30	31	0.000223920302222283	0.0277869990858872	NA	978	0	0
19017	psya	6	8.97819282724505	-2.97819282724505	77	2	420	0	32	30	0.000185136661013983	0.0242292698670834	NA	978	0	0
19204	psya	0	2.97241267123288	-2.97241267123288	NA	NA	NA	1	61	NA	NA	NA	NA	43920	0	0
19204	psya	1	3.97241267123288	-2.97241267123288	79	18	591	1	72	61	0.00662245265918375	0.18345935953843	NA	43920	0	0
19204	psya	2	4.97241267123288	-2.97241267123288	97	24	27	1	61	72	0.0061453012686047	0.156453901800852	NA	43920	0	0
19204	psya	3	5.97515239726027	-2.97515239726027	121	25	461	1	79	61	0.00238435209046434	0.119230070048147	NA	43920	0	0
19204	psya	4	6.97515239726027	-2.97515239726027	146	16	-159	1	82	79	0.00272199934733265	0.131275519560405	NA	43920	0	0
19204	psya	5	7.97515239726027	-2.97515239726027	162	19	141	1	85	82	0.00256729261453218	0.128512807873158	NA	43920	0	0
19204	psya	6	8.97515239726027	-2.97515239726027	181	16	71	1	85	85	0.00204056337309456	0.11970029429271	NA	43920	0	0
19635	psya	0	2.96443990994419	-2.96443990994419	NA	NA	NA	1	31	NA	NA	NA	NA	348	0	0
19635	psya	1	3.96443990994419	-2.96443990994419	3	2	72	1	35	31	0.00170406411334297	0.0904580489224789	NA	348	0	0
19635	psya	2	4.96443990994419	-2.96443990994419	5	2	101	0	36	35	0.000713163584243798	0.0500850950371043	NA	348	0	0
19635	psya	3	5.96717963597159	-2.96717963597159	7	1	117	0	38	36	0.00051445315541176	0.0402930839171343	NA	348	0	0
19635	psya	4	6.96717963597159	-2.96717963597159	8	3	159	0	40	38	0.000392060417847305	0.037342441249133	NA	348	0	0
19635	psya	5	7.96717963597159	-2.96717963597159	11	0	81	1	41	40	0.000476051551591914	0.0392620899257883	NA	348	0	0
19635	psya	6	8.96717963597159	-2.96717963597159	11	5	155	1	47	41	0.000388836046682785	0.0382372840602223	NA	348	0	0
19725	edua	0	2.96205152841197	-2.96205152841197	NA	NA	NA	1	3	NA	NA	NA	NA	0	0	0
19725	edua	1	3.96205152841197	-2.96205152841197	4	3	7	0	3	3	0.000152274484952466	NA	0.0212519310963426	0	0	0
19725	edua	2	4.96205152841197	-2.96205152841197	7	0	4	0	3	3	8.72991680498524e-05	NA	0.0238579897805151	0	0	0
19725	edua	3	5.96479125443937	-2.96479125443937	7	1	4	0	4	3	5.90402241072699e-05	NA	0.0206543346515493	0	0	0
19725	edua	4	6.96479125443937	-2.96479125443937	8	0	14	0	5	4	5.69349675978133e-05	NA	0.0208466495327241	0	0	0
19725	edua	5	7.96479125443937	-2.96479125443937	8	0	3	0	5	5	5.3568351685412e-05	NA	0.0221502869579712	0	0	0
19725	edua	6	8.96479125443937	-2.96479125443937	8	0	3	0	5	5	4.24649864027134e-05	NA	0.0236000215606539	0	0	0
19730	edua	0	2.96202241882293	-2.96202241882293	NA	NA	NA	1	5	NA	NA	NA	NA	0	0	0
19730	edua	1	3.96202241882293	-2.96202241882293	5	4	20	0	7	5	0.000233287078875176	NA	0.0257975931217659	0	0	0
19730	edua	2	4.96202241882293	-2.96202241882293	9	2	16	1	9	7	0.000470331926901066	NA	0.0271637310039705	0	0	0
19730	edua	3	5.96476214485033	-2.96476214485033	11	3	114	1	11	9	0.000453144960487055	NA	0.025687262768613	0	0	0
19730	edua	4	6.96476214485033	-2.96476214485033	14	2	16	0	11	11	0.000672033636919994	NA	0.0299988549675303	0	0	0
19730	edua	5	7.96476214485033	-2.96476214485033	16	0	9	0	11	11	0.00052391952635504	NA	0.0295248349050819	0	0	0
19730	edua	6	8.96476214485033	-2.96476214485033	16	2	16	0	11	11	0.000395831400266297	NA	0.0300738266474254	0	0	0
19930	psya	0	2.95716305175038	-2.95716305175038	NA	NA	NA	1	3	NA	NA	NA	NA	0	0	0
19930	psya	1	3.95716305175038	-2.95716305175038	4	3	-66	0	5	3	2.63933466022422e-05	0.029956869089178	NA	0	0	0
19930	psya	2	4.95716305175038	-2.95716305175038	7	1	34	1	8	5	0.000762779459979549	0.00243753978454323	NA	0	0	0
19930	psya	3	5.95990277777778	-2.95990277777778	8	0	194	0	10	8	0.000663275239325666	0.00441123965145166	NA	0	0	0
19930	psya	4	6.95990277777778	-2.95990277777778	8	0	29	0	9	10	0.000444772509626204	0.00685667152816084	NA	0	0	0
19930	psya	5	7.95990277777778	-2.95990277777778	8	1	38	0	10	9	0.000321608820593009	0.00610214731734353	NA	0	0	0
19930	psya	6	8.95990277777778	-2.95990277777778	9	2	30	1	11	10	0.000303073311693492	0.0074314282998539	NA	0	0	0
19932	psya	0	2.95714935312024	-2.95714935312024	NA	NA	NA	1	13	NA	NA	NA	NA	210	0	0
19932	psya	1	3.95714935312024	-2.95714935312024	6	0	-20	1	13	13	0.00116862517081621	0.0355699889797451	NA	210	0	0
19932	psya	2	4.95714935312024	-2.95714935312024	6	2	50	1	16	13	0.00134507944410232	0.0120546847744477	NA	210	0	0
19932	psya	3	5.95988907914764	-2.95988907914764	8	5	194	1	22	16	0.00117072250143282	0.0127815144761697	NA	210	0	0
19932	psya	4	6.95988907914764	-2.95988907914764	13	1	-85	1	20	22	0.00139916749161076	0.0200681594595459	NA	210	0	0
19932	psya	5	7.95988907914764	-2.95988907914764	14	2	942	1	48	20	0.0012427256343826	0.0168380454034191	NA	210	0	0
19932	psya	6	8.95988907914764	-2.95988907914764	16	3	119	1	52	48	0.00155072399445148	0.064030538312202	NA	210	0	0
20028	edua	0	2.95469650558092	-2.95469650558092	NA	NA	NA	1	28	NA	NA	NA	NA	3850	0	0
20028	edua	1	3.95469650558092	-2.95469650558092	38	19	946	1	39	28	0.00183946476507045	NA	0.0432068846388166	3850	0	0
20028	edua	2	4.95469650558092	-2.95469650558092	57	26	712	1	47	39	0.00194318655061243	NA	0.0686660813420438	3850	0	0
20028	edua	3	5.95743623160832	-2.95743623160832	83	54	454	1	65	47	0.00195962621772258	NA	0.0634249762372992	3850	0	0
20028	edua	4	6.95743623160832	-2.95743623160832	137	9	919	0	70	65	0.00198827670862059	NA	0.0424977506262234	3850	0	0
20028	edua	5	7.95743623160832	-2.95743623160832	146	15	311	1	76	70	0.00198074713466448	NA	0.0375345633149008	3850	0	0
20028	edua	6	8.95743623160832	-2.95743623160832	161	10	456	0	78	76	0.00185080298927295	NA	0.0364682616242358	3850	0	0
20129	psya	0	2.95078120243531	-2.95078120243531	NA	NA	NA	1	63	NA	NA	NA	NA	27783	0	0
20129	psya	1	3.95078120243531	-2.95078120243531	81	27	563	1	70	63	0.0128161640026005	0.141390074537677	NA	27783	0	0
20129	psya	2	4.95078120243531	-2.95078120243531	108	28	232	1	69	70	0.00968127471243039	0.140821836183048	NA	27783	0	0
20129	psya	3	5.95352092846271	-2.95352092846271	136	21	359	1	84	69	0.00600046029002765	0.105841219184452	NA	27783	0	0
20129	psya	4	6.95352092846271	-2.95352092846271	157	17	274	1	92	84	0.00655081182675987	0.107937075906213	NA	27783	0	0
20129	psya	5	7.95352092846271	-2.95352092846271	174	25	441	1	103	92	0.00570586555646195	0.11020644011413	NA	27783	0	0
20129	psya	6	8.95352092846271	-2.95352092846271	199	9	271	1	104	103	0.00517287561603277	0.124871417506725	NA	27783	0	0
20252	edua	0	2.94855083079655	-2.94855083079655	NA	NA	NA	0	3	NA	NA	NA	NA	0	0	0
20252	edua	1	3.94855083079655	-2.94855083079655	7	3	25	0	4	3	0.000403467821439748	NA	0.00752546562086804	0	0	0
20252	edua	2	4.94855083079655	-2.94855083079655	10	0	-2	0	3	4	0.000267177948273673	NA	0.00564917075581778	0	0	0
20252	edua	3	5.95129055682395	-2.95129055682395	10	0	8	1	4	3	0.000385636562789225	NA	0.00458732633574295	0	0	0
20252	edua	4	6.95129055682395	-2.95129055682395	10	2	20	1	7	4	0.000330363640074291	NA	0.00427676492801919	0	0	0
20252	edua	5	7.95129055682395	-2.95129055682395	12	0	9	0	7	7	0.000156289074599795	NA	0.00675074126966914	0	0	0
20252	edua	6	8.95129055682395	-2.95129055682395	12	0	19	1	8	7	7.53928468248953e-05	NA	0.00665866357028179	0	0	0
20380	psya	0	2.94592649670218	-2.94592649670218	NA	NA	NA	1	38	NA	NA	NA	NA	21082	0	1
20380	psya	1	3.94592649670218	-2.94592649670218	68	45	466	1	50	38	0.00231538855002608	0.0920580914075262	NA	21082	0	1
20380	psya	2	4.94592649670218	-2.94592649670218	113	6	306	1	52	50	0.00198130719085153	0.102082555959662	NA	21082	0	1
20380	psya	3	5.94866622272958	-2.94866622272958	119	21	283	1	55	52	0.00181518297410486	0.0873113487502989	NA	21082	0	1
20380	psya	4	6.94866622272958	-2.94866622272958	140	0	242	0	53	55	0.00157291497743362	0.073663096256154	NA	21082	0	1
20380	psya	5	7.94866622272958	-2.94866622272958	140	4	192	1	58	53	0.000938432825501977	0.0690256927273047	NA	21082	0	1
20380	psya	6	8.94866622272958	-2.94866622272958	144	4	208	1	65	58	0.000980023422045105	0.0674345900796457	NA	21082	0	1
20525	psya	0	2.94265353881279	-2.94265353881279	NA	NA	NA	1	275	NA	NA	NA	NA	122018	0	0
20525	psya	1	3.94265353881279	-2.94265353881279	73	58	2292	1	375	275	0.0497222875826909	0.605563375227487	NA	122018	0	0
20525	psya	2	4.94265353881279	-2.94265353881279	131	27	2288	1	519	375	0.0461498713197383	0.661632591758129	NA	122018	0	0
20525	psya	3	5.94539326484018	-2.94539326484018	158	10	1699	1	596	519	0.0501031737835089	0.861259205183793	NA	122018	0	0
20525	psya	4	6.94539326484018	-2.94539326484018	168	18	1500	1	649	596	0.0467861575242714	0.908601835937579	NA	122018	0	0
20525	psya	5	7.94539326484018	-2.94539326484018	186	24	1367	1	708	649	0.048056727073769	0.965942218095452	NA	122018	0	0
20525	psya	6	8.94539326484018	-2.94539326484018	210	6	972	1	773	708	0.0472733972695605	0.974372768266852	NA	122018	0	0
20823	psya	0	2.93794365169965	-2.93794365169965	NA	NA	NA	1	12	NA	NA	NA	NA	201	0	0
20823	psya	1	3.93794365169965	-2.93794365169965	10	9	303	1	20	12	0.000278802936945245	0.00690828410616091	NA	201	0	0
20823	psya	2	4.93794365169965	-2.93794365169965	19	12	155	0	23	20	0.000383798815195573	0.017084809170279	NA	201	0	0
20823	psya	3	5.94068337772704	-2.94068337772704	31	6	132	1	27	23	0.000375117810063228	0.0174773669932253	NA	201	0	0
20823	psya	4	6.94068337772704	-2.94068337772704	37	6	158	1	35	27	0.000609357817203469	0.0215529294092936	NA	201	0	0
20823	psya	5	7.94068337772704	-2.94068337772704	43	12	156	1	39	35	0.000594032205750196	0.0293041711182353	NA	201	0	0
20823	psya	6	8.94068337772704	-2.94068337772704	55	3	39	1	41	39	0.000560412659744106	0.0286077190712432	NA	201	0	0
20994	edua	0	2.93383964358194	-2.93383964358194	NA	NA	NA	1	13	NA	NA	NA	NA	0	0	0
20994	edua	1	3.93383964358194	-2.93383964358194	1	0	153	1	19	13	0.000339082625188237	NA	0.00281208627130931	0	0	0
20994	edua	2	4.93383964358194	-2.93383964358194	1	3	370	1	27	19	0.000256607222175045	NA	0.00270774615740902	0	0	0
20994	edua	3	5.93657936960934	-2.93657936960934	4	0	87	0	26	27	0.000333682000250798	NA	0.00437860050994525	0	0	0
20994	edua	4	6.93657936960934	-2.93657936960934	4	1	62	0	27	26	0.000204174797658075	NA	0.00443176423130047	0	0	0
20994	edua	5	7.93657936960934	-2.93657936960934	5	4	75	1	28	27	0.000194909069954799	NA	0.0058837787067478	0	0	0
20994	edua	6	8.93657936960934	-2.93657936960934	9	0	92	0	29	28	0.000165768585125585	NA	0.00522371068986108	0	0	0
21576	psya	0	2.9193754122273	-2.9193754122273	NA	NA	NA	1	29	NA	NA	NA	NA	0	0	0
21576	psya	1	3.9193754122273	-2.9193754122273	13	14	438	1	35	29	0.00379764623094888	0.0757486998038341	NA	0	0	0
21576	psya	2	4.9193754122273	-2.9193754122273	27	5	-112	1	28	35	0.00272427654371303	0.0743521742381889	NA	0	0	0
21576	psya	3	5.92211513825469	-2.92211513825469	32	0	92	1	29	28	0.00157866393101185	0.042984826781862	NA	0	0	0
21576	psya	4	6.92211513825469	-2.92211513825469	32	0	288	0	39	29	0.00125092886488072	0.0373615461677259	NA	0	0	0
21576	psya	5	7.92211513825469	-2.92211513825469	32	0	223	1	43	39	0.00155836097553581	0.0444034195415824	NA	0	0	0
21576	psya	6	8.92211513825469	-2.92211513825469	32	1	163	1	42	43	0.00146725315209713	0.0481603698079172	NA	0	0	0
21639	psya	0	2.91867392820903	-2.91867392820903	NA	NA	NA	1	5	NA	NA	NA	NA	85	0	0
21639	psya	1	3.91867392820903	-2.91867392820903	4	5	68	1	8	5	0.000124665786638587	0.016537849013218	NA	85	0	0
21639	psya	2	4.91867392820903	-2.91867392820903	9	1	67	0	9	8	0.00013890653241251	0.0159361301879326	NA	85	0	0
21639	psya	3	5.92141365423643	-2.92141365423643	10	2	43	0	11	9	9.63124539835515e-05	0.0180665711651846	NA	85	0	0
21639	psya	4	6.92141365423643	-2.92141365423643	12	0	113	0	12	11	8.82971510049256e-05	0.0235442954766601	NA	85	0	0
21639	psya	5	7.92141365423643	-2.92141365423643	12	4	183	0	17	12	0.000111837580050617	0.0270005983094271	NA	85	0	0
21639	psya	6	8.92141365423643	-2.92141365423643	16	0	36	0	17	17	0.000131186237879773	0.0324273424120203	NA	85	0	0
21840	edua	0	2.91222647133435	-2.91222647133435	NA	NA	NA	0	2	NA	NA	NA	NA	0	0	0
21840	edua	1	3.91222647133435	-2.91222647133435	5	0	95	1	3	2	8.62592610331365e-05	NA	0.0240326562813923	0	0	0
21840	edua	2	4.91222647133435	-2.91222647133435	5	2	75	0	3	3	0.000209998993129774	NA	0.0161877497703913	0	0	0
21840	edua	3	5.91496619736175	-2.91496619736175	7	1	42	0	3	3	0.000168517384962509	NA	0.0158188359183215	0	0	0
21840	edua	4	6.91496619736175	-2.91496619736175	8	1	23	0	3	3	0.000119333393979926	NA	0.0141612553687348	0	0	0
21840	edua	5	7.91496619736175	-2.91496619736175	9	0	25	0	3	3	0.00011874011408133	NA	0.0125938690457444	0	0	0
21840	edua	6	8.91496619736175	-2.91496619736175	9	0	-81	0	2	3	0.000106733238502363	NA	0.0120704178734758	0	0	0
21892	psya	0	2.90988571790969	-2.90988571790969	NA	NA	NA	0	1	NA	NA	NA	NA	0	0	0
21892	psya	1	3.90988571790969	-2.90988571790969	1	0	7	0	1	1	0	0.00107343646223032	NA	0	0	0
21892	psya	2	4.90988571790969	-2.90988571790969	1	0	6	0	1	1	0	0.00130260187075393	NA	0	0	0
21892	psya	3	5.91262544393709	-2.91262544393709	1	0	6	0	1	1	0	0.00117931683118942	NA	0	0	0
21892	psya	5	7.91262544393709	-2.91262544393709	NA	NA	NA	0	1	NA	0	0	0	0	0	0
21892	psya	6	8.91262544393709	-2.91262544393709	4	1	1	0	1	1	0	3.25360278665464e-05	NA	0	0	0
21897	edua	6	8.91255206747844	-2.91255206747844	NA	NA	NA	0	1	NA	NA	NA	NA	0	0	0
21955	inta	0	2.90721825849822	-2.90721825849822	NA	NA	NA	1	21	NA	NA	NA	NA	0	0	0
22279	psya	0	2.89928500761035	-2.89928500761035	NA	NA	NA	1	45	NA	NA	NA	NA	0	0	0
22279	psya	1	3.89928500761035	-2.89928500761035	1	3	383	1	76	45	0.00325762713985858	0.130245906192783	NA	0	0	0
22279	psya	2	4.89928500761035	-2.89928500761035	4	1	385	1	116	76	0.00399342691726186	0.126134471609243	NA	0	0	0
22279	psya	3	5.90202473363775	-2.90202473363775	5	5	431	1	158	116	0.00461201674267941	0.138679896393723	NA	0	0	0
22279	psya	4	6.90202473363775	-2.90202473363775	10	3	148	1	173	158	0.00615862866529802	0.17843416728437	NA	0	0	0
22279	psya	5	7.90202473363775	-2.90202473363775	13	0	-115	1	188	173	0.00610695507716038	0.173139831371066	NA	0	0	0
22279	psya	6	8.90202473363775	-2.90202473363775	13	1	206	1	221	188	0.00635553146621203	0.142393296968993	NA	0	0	0
22458	edua	0	2.89631142186707	-2.89631142186707	NA	NA	NA	1	5	NA	NA	NA	NA	0	0	0
22458	edua	1	3.89631142186707	-2.89631142186707	11	35	104	0	7	5	4.84369155848637e-05	NA	0.00815218764727031	0	0	0
22458	edua	2	4.89631142186707	-2.89631142186707	46	25	-25	0	6	7	0.00018372871343554	NA	0.0530994124152093	0	0	0
22458	edua	3	5.89905114789447	-2.89905114789447	71	2	101	0	6	6	0.000154109165605797	NA	0.00596852378708375	0	0	0
22458	edua	4	6.89905114789447	-2.89905114789447	73	1	32	1	8	6	9.41560974447209e-05	NA	0.00463672298622639	0	0	0
22458	edua	5	7.89905114789447	-2.89905114789447	74	1	29	1	9	8	0.000139608410628313	NA	0.00443836900466149	0	0	0
22458	edua	6	8.89905114789447	-2.89905114789447	75	1	14	0	9	9	9.2419405991022e-05	NA	0.00541032750551341	0	0	0
22620	psya	0	2.89377419457128	-2.89377419457128	NA	NA	NA	1	10	NA	NA	NA	NA	NA	0	0
22620	psya	1	3.89377419457128	-2.89377419457128	4	1	75	0	9	10	0.000172528635128956	0.0202143842800362	NA	NA	0	0
22620	psya	2	4.89377419457128	-2.89377419457128	5	2	172	0	10	9	4.87835241689316e-05	0.0149604260366326	NA	NA	0	0
22620	psya	3	5.89651392059868	-2.89651392059868	7	0	91	1	12	10	4.81075858402531e-05	0.0152482374623304	NA	NA	0	0
22620	psya	4	6.89651392059868	-2.89651392059868	7	2	1026	0	34	12	5.87014310477045e-05	0.0151586427724116	NA	NA	0	0
22620	psya	5	7.89651392059868	-2.89651392059868	9	0	223	0	35	34	0.000367404141154803	0.083212962849386	NA	NA	0	0
22620	psya	6	8.89651392059868	-2.89651392059868	9	0	278	0	36	35	0.000260453992015336	0.0817450256406526	NA	NA	0	0
22693	psya	0	2.89311345763572	-2.89311345763572	NA	NA	NA	1	24	NA	NA	NA	NA	1160	0	0
22693	psya	1	3.89311345763572	-2.89311345763572	14	7	495	1	43	24	0.00135814167984192	0.0390060496327649	NA	1160	0	0
22693	psya	2	4.89311345763572	-2.89311345763572	21	6	392	1	52	43	0.00242515707541805	0.0570430961213309	NA	1160	0	0
22693	psya	3	5.89585318366312	-2.89585318366312	27	6	259	1	60	52	0.00218333950092631	0.0589750798209233	NA	1160	0	0
22693	psya	4	6.89585318366312	-2.89585318366312	33	1	452	1	63	60	0.00206558407384927	0.0653704833409428	NA	1160	0	0
22693	psya	5	7.89585318366312	-2.89585318366312	34	3	413	1	69	63	0.0016903413592027	0.074950724185806	NA	1160	0	0
22693	psya	6	8.89585318366312	-2.89585318366312	37	5	251	0	69	69	0.00152030002594414	0.0791100268567079	NA	1160	0	0
23398	edua	0	2.87129813546423	-2.87129813546423	NA	NA	NA	0	6	NA	NA	NA	NA	0	0	0
23398	edua	1	3.87129813546423	-2.87129813546423	9	5	14	0	6	6	0.000122029168182862	NA	0.039514086673864	0	0	0
23398	edua	2	4.87129813546423	-2.87129813546423	14	2	77	0	8	6	5.22941999154839e-05	NA	0.0362910244713167	0	0	0
23398	edua	3	5.87403786149163	-2.87403786149163	16	6	-32	1	7	8	8.55106135302778e-05	NA	0.0452115859420211	0	0	0
23398	edua	4	6.87403786149163	-2.87403786149163	22	1	101	1	9	7	3.95436202521323e-05	NA	0.0237417292743365	0	0	0
23398	edua	5	7.87403786149163	-2.87403786149163	23	3	87	1	11	9	8.49797791464187e-05	NA	0.0247496837700247	0	0	0
23398	edua	6	8.87403786149163	-2.87403786149163	26	6	0	0	14	11	6.91031738043456e-05	NA	0.0386523564307786	0	0	0
23898	psya	3	5.86303900304414	-2.86303900304414	NA	NA	NA	0	2	NA	NA	NA	NA	0	0	0
23898	psya	4	6.86303900304414	-2.86303900304414	25	7	5	0	2	2	0	0.00178264958098568	NA	0	0	0
23898	psya	5	7.86303900304414	-2.86303900304414	32	4	4	0	2	2	0	0.00170368943150024	NA	0	0	0
23898	psya	6	8.86303900304414	-2.86303900304414	36	3	8	0	2	2	0	0.00165820007668149	NA	0	0	0
23913	psya	0	2.86000675418569	-2.86000675418569	NA	NA	NA	1	199	NA	NA	NA	NA	23496	0	0
23913	psya	1	3.86000675418569	-2.86000675418569	52	42	1805	1	258	199	0.0269240425227752	0.576339531070962	NA	23496	0	0
23913	psya	2	4.86000675418569	-2.86000675418569	94	31	2006	1	332	258	0.024282574514313	0.588184939894228	NA	23496	0	0
23913	psya	3	5.86274648021309	-2.86274648021309	125	18	1635	1	398	332	0.0251745305940819	0.663691308527263	NA	23496	0	0
23913	psya	4	6.86274648021309	-2.86274648021309	143	6	1061	1	430	398	0.0249834362450212	0.709519785986509	NA	23496	0	0
23913	psya	5	7.86274648021309	-2.86274648021309	149	6	897	1	452	430	0.0235646506083174	0.711510660570496	NA	23496	0	0
23913	psya	6	8.86274648021309	-2.86274648021309	155	11	1212	1	487	452	0.0237845283914006	0.661131991645266	NA	23496	0	0
24038	edua	0	2.85567893835616	-2.85567893835616	NA	NA	NA	1	152	NA	NA	NA	NA	240	0	0
24038	edua	1	3.85567893835616	-2.85567893835616	6	5	888	1	249	152	0.0404987373252218	NA	0.466448841623029	240	0	0
24038	edua	2	4.85567893835616	-2.85567893835616	11	4	952	1	347	249	0.0509924128127056	NA	0.606856986294751	240	0	0
24038	edua	3	5.85841866438356	-2.85841866438356	15	0	461	1	439	347	0.059053571010209	NA	0.602409417526482	240	0	0
24038	edua	4	6.85841866438356	-2.85841866438356	15	0	649	1	541	439	0.0691537645441132	NA	0.624556897037754	240	0	0
24038	edua	5	7.85841866438356	-2.85841866438356	15	0	985	1	702	541	0.0771315142767151	NA	0.623428547842755	240	0	0
24038	edua	6	8.85841866438356	-2.85841866438356	15	0	792	1	809	702	0.0934341592215557	NA	0.736136593882051	240	0	0
24163	psya	0	2.85052882420091	-2.85052882420091	NA	NA	NA	0	4	NA	NA	NA	NA	0	0	0
24163	psya	1	3.85052882420091	-2.85052882420091	6	6	184	1	7	4	7.88590807301901e-06	0.00991975710036009	NA	0	0	0
24163	psya	2	4.85052882420091	-2.85052882420091	12	2	277	1	15	7	9.64873519712883e-06	0.0156234717507961	NA	0	0	0
24163	psya	3	5.85326855022831	-2.85326855022831	14	8	745	0	20	15	2.72923184485836e-05	0.0253910742886558	NA	0	0	0
24163	psya	4	6.85326855022831	-2.85326855022831	22	2	111	0	20	20	9.52035056336558e-05	0.0569380950986747	NA	0	0	0
24163	psya	5	7.85326855022831	-2.85326855022831	24	3	167	0	21	20	8.30002485462648e-05	0.0553884521070129	NA	0	0	0
24163	psya	6	8.85326855022831	-2.85326855022831	27	13	330	0	27	21	6.80081205960636e-05	0.0583675222424863	NA	0	0	0
24275	psya	0	2.84516086377473	-2.84516086377473	NA	NA	NA	1	4	NA	NA	NA	NA	0	0	1
24275	psya	1	3.84516086377473	-2.84516086377473	15	3	53	0	4	4	0.00103694097168806	0.00516210871039336	NA	0	0	1
24275	psya	2	4.84516086377473	-2.84516086377473	18	1	46	1	5	4	0.000374590293693101	0.004949917862835	NA	0	0	1
24275	psya	3	5.84790058980213	-2.84790058980213	19	3	49	0	5	5	0.000305716932042707	0.00453002687271215	NA	0	0	1
24275	psya	4	6.84790058980213	-2.84790058980213	22	1	40	0	5	5	0.000263652693428866	0.00420366996806641	NA	0	0	1
24275	psya	5	7.84790058980213	-2.84790058980213	23	1	22	0	5	5	0.000236040858483994	0.00413219897934248	NA	0	0	1
24275	psya	6	8.84790058980213	-2.84790058980213	24	4	39	0	6	5	2.2851017888536e-05	0.00380662537425456	NA	0	0	1
24276	psya	0	2.84515001902588	-2.84515001902588	NA	NA	NA	0	3	NA	NA	NA	NA	0	0	0
24276	psya	1	3.84515001902587	-2.84515001902587	4	3	63	0	3	3	1.9337511698848e-06	0.00738566982195253	NA	0	0	0
24276	psya	2	4.84515001902587	-2.84515001902587	7	0	64	0	3	3	2.07129288413411e-06	0.00710619304107439	NA	0	0	0
24276	psya	3	5.84788974505327	-2.84788974505327	7	8	57	0	3	3	8.42023262161457e-07	0.00696850378161083	NA	0	0	0
24276	psya	4	6.84788974505327	-2.84788974505327	15	5	42	0	3	3	5.16761112783555e-07	0.00674148983094471	NA	0	0	0
24276	psya	5	7.84788974505327	-2.84788974505327	20	5	28	0	3	3	5.45870990500691e-07	0.00657970687071209	NA	0	0	0
24276	psya	6	8.84788974505327	-2.84788974505327	25	0	39	0	3	3	6.77794445051104e-07	0.00592877554566093	NA	0	0	0
24354	psya	0	2.84383041603247	-2.84383041603247	NA	NA	NA	1	37	NA	NA	NA	NA	43560	0	0
24354	psya	1	3.84383041603247	-2.84383041603247	40	29	376	1	50	37	0.00427601886578819	0.0524259308233581	NA	43560	0	0
24354	psya	2	4.84383041603247	-2.84383041603247	69	15	183	1	54	50	0.0045398184164925	0.0492349021702203	NA	43560	0	0
24354	psya	3	5.84657014205987	-2.84657014205987	84	6	175	1	53	54	0.00367426749236765	0.0332819260719527	NA	43560	0	0
24354	psya	4	6.84657014205987	-2.84657014205987	90	13	-6	1	50	53	0.00221913990490114	0.0310558199791712	NA	43560	0	0
24354	psya	5	7.84657014205987	-2.84657014205987	103	18	125	1	62	50	0.00131930439698616	0.0232697848720342	NA	43560	0	0
24354	psya	6	8.84657014205987	-2.84657014205987	121	6	156	1	66	62	0.00113913201969673	0.0327752917074329	NA	43560	0	0
24753	psya	0	2.83357144216134	-2.83357144216134	NA	NA	NA	1	44	NA	NA	NA	NA	2552	0	0
24753	psya	1	3.83357144216134	-2.83357144216134	24	39	534	1	54	44	0.00655865688518751	0.0825783534034273	NA	2552	0	0
24753	psya	2	4.83357144216134	-2.83357144216134	63	47	68	0	57	54	0.00549900944414612	0.0747621270960137	NA	2552	0	0
24753	psya	3	5.83631116818874	-2.83631116818874	110	18	251	1	66	57	0.0037924812311312	0.0716252491810301	NA	2552	0	0
24753	psya	4	6.83631116818874	-2.83631116818874	128	14	328	1	67	66	0.00317291304339422	0.075028495819726	NA	2552	0	0
24753	psya	5	7.83631116818874	-2.83631116818874	142	19	358	1	73	67	0.00272636106807093	0.0664515992612117	NA	2552	0	0
24753	psya	6	8.83631116818874	-2.83631116818874	161	12	80	1	76	73	0.00267180327154631	0.0728915414270655	NA	2552	0	0
24758	inta	0	2.83343318746829	-2.83343318746829	NA	NA	NA	1	10	NA	NA	NA	NA	0	0	0
24758	inta	1	3.83343318746829	-2.83343318746829	1	4	231	1	17	10	0.000447629624409917	0.00969305132694233	0.0279016810794255	0	0	0
24758	inta	2	4.83343318746829	-2.83343318746829	5	5	112	1	20	17	0.000639623243116345	0.0183974482564715	0.0330704605440166	0	0	0
24758	inta	3	5.83617291349569	-2.83617291349569	10	0	75	1	22	20	0.00104655630873379	0.0177827692258619	0.0341893790647637	0	0	0
24758	inta	4	6.83617291349569	-2.83617291349569	10	6	67	1	26	22	0.000854973251542418	0.0170571100488635	0.028567396831906	0	0	0
24758	inta	5	7.83617291349569	-2.83617291349569	16	8	71	0	26	26	0.000786169119184363	0.01832959577817	0.0284478494661016	0	0	0
24758	inta	6	8.83617291349569	-2.83617291349569	24	2	56	1	26	26	0.000442042953828076	0.0188937936823518	0.0254347444813114	0	0	0
24772	psya	0	2.83313533739219	-2.83313533739219	NA	NA	NA	1	28	NA	NA	NA	NA	2483	0	0
24772	psya	1	3.83313533739219	-2.83313533739219	12	18	873	1	54	28	0.002649802454274	0.0446025151826186	NA	2483	0	0
24772	psya	2	4.83313533739219	-2.83313533739219	30	6	393	1	60	54	0.00460909467192202	0.0818114330978483	NA	2483	0	0
24772	psya	3	5.83587506341958	-2.83587506341958	36	3	-4	1	63	60	0.00326574073723879	0.0755789923634562	NA	2483	0	0
24772	psya	4	6.83587506341958	-2.83587506341958	39	2	770	1	76	63	0.00209473940419673	0.075196526514727	NA	2483	0	0
24772	psya	5	7.83587506341958	-2.83587506341958	41	8	593	1	94	76	0.0022068661899476	0.0970602529677529	NA	2483	0	0
24772	psya	6	8.83587506341958	-2.83587506341958	49	1	289	1	104	94	0.00218276156463574	0.117096923920096	NA	2483	0	0
24880	psya	0	2.82860388127854	-2.82860388127854	NA	NA	NA	1	13	NA	NA	NA	NA	0	0	0
24880	psya	1	3.82860388127854	-2.82860388127854	4	2	243	1	22	13	0.00135266941704722	0.0115486383853853	NA	0	0	0
24880	psya	2	4.82860388127854	-2.82860388127854	6	7	38	0	17	22	0.00157364282540459	0.0312753256525775	NA	0	0	0
24880	psya	3	5.83134360730594	-2.83134360730594	13	2	233	1	19	17	0.000527854389268958	0.0245381869421326	NA	0	0	0
24880	psya	4	6.83134360730594	-2.83134360730594	15	2	82	0	21	19	0.000548465939236922	0.0228788725655588	NA	0	0	0
24880	psya	5	7.83134360730594	-2.83134360730594	17	0	25	0	19	21	0.000412106370477738	0.0275280660279563	NA	0	0	0
24880	psya	6	8.83134360730594	-2.83134360730594	17	0	111	0	20	19	0.000301059424581683	0.0214159467953189	NA	0	0	0
24881	psya	0	2.82858926306443	-2.82858926306443	NA	NA	NA	1	35	NA	NA	NA	NA	4256	0	0
24881	psya	1	3.82858926306443	-2.82858926306443	21	10	92	1	46	35	0.00421550967991279	0.0175597850388254	NA	4256	0	0
24881	psya	2	4.82858926306443	-2.82858926306443	31	5	106	1	54	46	0.0053392445388376	0.0218964262062017	NA	4256	0	0
24881	psya	3	5.83132898909183	-2.83132898909183	36	12	138	1	60	54	0.00546503372643031	0.0200946538495758	NA	4256	0	0
24881	psya	4	6.83132898909183	-2.83132898909183	48	3	80	1	63	60	0.00487808236910416	0.0232998963938092	NA	4256	0	0
24881	psya	5	7.83132898909183	-2.83132898909183	51	6	42	0	63	63	0.00467364220431675	0.0226040903571109	NA	4256	0	0
24881	psya	6	8.83132898909183	-2.83132898909183	57	5	24	1	65	63	0.00380646749986369	0.0217663337295047	NA	4256	0	0
24952	inta	0	2.82664158422121	-2.82664158422121	NA	NA	NA	1	123	NA	NA	NA	NA	2844	0	0
24952	inta	1	3.82664158422121	-2.82664158422121	25	19	777	1	157	123	0.0266570477332428	0.102136175914353	0.454001635905679	2844	0	0
24952	inta	2	4.82664158422121	-2.82664158422121	44	23	922	1	188	157	0.0252873869423756	0.0997902406789037	0.441601909636461	2844	0	0
24952	inta	3	5.8293813102486	-2.8293813102486	67	17	733	1	206	188	0.0214387227088273	0.118073467642791	0.404155184965829	2844	0	0
24952	inta	4	6.82938131024861	-2.82938131024861	84	3	660	1	216	206	0.0209908387030198	0.141899019905123	0.372767501763927	2844	0	0
24952	inta	5	7.82938131024861	-2.82938131024861	87	4	720	1	232	216	0.0197565019840579	0.153450739473509	0.345059356587114	2844	0	0
24952	inta	6	8.82938131024861	-2.82938131024861	91	3	606	1	241	232	0.0188246836943391	0.160436126976048	0.333593655676846	2844	0	0
24954	edua	0	2.82599895357686	-2.82599895357686	NA	NA	NA	1	12	NA	NA	NA	NA	468	0	0
24954	edua	1	3.82599895357686	-2.82599895357686	13	6	117	1	15	12	0.000503470301394004	NA	0.148732023062443	468	0	0
24954	edua	2	4.82599895357686	-2.82599895357686	19	6	157	1	19	15	0.000440456390460625	NA	0.121975699069621	468	0	0
24954	edua	3	5.82873867960426	-2.82873867960426	25	7	127	0	21	19	0.000537167880818003	NA	0.110868566478452	468	0	0
24954	edua	4	6.82873867960426	-2.82873867960426	32	10	144	0	24	21	0.000412759692590198	NA	0.10199721874402	468	0	0
24954	edua	5	7.82873867960426	-2.82873867960426	42	8	92	0	26	24	0.000555642545835066	NA	0.0952649084131779	468	0	0
24954	edua	6	8.82873867960426	-2.82873867960426	50	3	96	1	28	26	0.000516264436672948	NA	0.0885296246835362	468	0	0
24989	edua	0	2.82518873668189	-2.82518873668189	NA	NA	NA	1	256	NA	NA	NA	NA	0	0	0
24989	edua	1	3.82518873668189	-2.82518873668189	22	12	1941	1	345	256	0.090621878889069	NA	1	0	0	0
24989	edua	2	4.82518873668189	-2.82518873668189	34	24	1855	1	438	345	0.0827246930934877	NA	1	0	0	0
24989	edua	3	5.82792846270928	-2.82792846270928	58	8	1395	1	543	438	0.0897750509146106	NA	1	0	0	0
24989	edua	4	6.82792846270929	-2.82792846270929	66	7	1813	1	622	543	0.0944010041618591	NA	1	0	0	0
24989	edua	5	7.82792846270929	-2.82792846270929	73	3	1306	1	701	622	0.0969225537684823	NA	1	0	0	0
24989	edua	6	8.82792846270929	-2.82792846270929	76	3	1125	1	780	701	0.0970650250888844	NA	1	0	0	0
25072	psya	1	3.82287287544394	-2.82287287544394	NA	NA	NA	1	14	NA	NA	NA	NA	0	0	0
25072	psya	2	4.82287287544394	-2.82287287544394	30	0	85	0	15	14	0.000233798389922213	0.0165659016294789	NA	0	0	0
25072	psya	3	5.82561260147133	-2.82561260147133	30	0	117	0	16	15	0.000139992606243072	0.0184046669377499	NA	0	0	0
25072	psya	4	6.82561260147133	-2.82561260147133	30	0	59	0	16	16	0.000145477064526253	0.0222508112240983	NA	0	0	0
25072	psya	5	7.82561260147133	-2.82561260147133	30	0	73	0	16	16	0.000113457475203018	0.022392668962227	NA	0	0	0
25072	psya	6	8.82561260147133	-2.82561260147133	30	0	72	0	16	16	0.000102599718574709	0.0218014224192639	NA	0	0	0
25233	edua	0	2.81649308726535	-2.81649308726535	NA	NA	NA	0	4	NA	NA	NA	NA	0	0	0
25233	edua	1	3.81649308726535	-2.81649308726535	1	1	34	1	6	4	6.45776269748038e-05	NA	0.00683004813702996	0	0	0
25233	edua	2	4.81649308726535	-2.81649308726535	2	0	14	0	6	6	6.29904713927381e-05	NA	0.00686210161171079	0	0	0
25233	edua	3	5.81923281329274	-2.81923281329274	2	1	19	0	6	6	5.27536257675302e-05	NA	0.00592526179938836	0	0	0
25233	edua	4	6.81923281329274	-2.81923281329274	3	0	32	0	7	6	4.68324018510169e-05	NA	0.00484464239407177	0	0	0
25233	edua	5	7.81923281329274	-2.81923281329274	3	0	11	0	7	7	5.84191795101682e-05	NA	0.0064680673267528	0	0	0
25233	edua	6	8.81923281329274	-2.81923281329274	3	0	13	1	8	7	4.80591481115416e-05	NA	0.00558175923568988	0	0	0
25492	psya	0	2.80814025240994	-2.80814025240994	NA	NA	NA	0	1	NA	NA	NA	NA	0	0	0
25492	psya	1	3.80814025240994	-2.80814025240994	2	0	8	0	2	1	0	0.00358553555776296	NA	0	0	0
25492	psya	2	4.80814025240994	-2.80814025240994	2	1	1	0	2	2	1.02912644302705e-07	0.00576062930035551	NA	0	0	0
25492	psya	3	5.81087997843734	-2.81087997843734	3	0	30	0	4	2	5.08002128900221e-08	0.00572700821212608	NA	0	0	0
25492	psya	4	6.81087997843734	-2.81087997843734	3	0	3	0	4	4	3.84957010808684e-07	0.0113438895096442	NA	0	0	0
25492	psya	5	7.81087997843734	-2.81087997843734	3	0	8	0	4	4	3.58813901023654e-07	0.010762393438001	NA	0	0	0
25492	psya	6	8.81087997843734	-2.81087997843734	3	1	6	0	4	4	3.28115887456745e-07	0.0103836820733508	NA	0	0	0
25581	psya	0	2.80555587265348	-2.80555587265348	NA	NA	NA	1	38	NA	NA	NA	NA	0	0	0
25581	psya	1	3.80555587265348	-2.80555587265348	16	8	701	1	51	38	0.00340684114701812	0.076174779546006	NA	0	0	0
25581	psya	2	4.80555587265348	-2.80555587265348	24	27	640	1	60	51	0.00347263214988016	0.0938135819300366	NA	0	0	0
25581	psya	3	5.80829559868087	-2.80829559868087	51	9	483	1	63	60	0.00431906027392768	0.100433626317562	NA	0	0	0
25581	psya	4	6.80829559868087	-2.80829559868087	60	1	12	0	60	63	0.00480971100010378	0.0955867636336312	NA	0	0	0
25581	psya	5	7.80829559868087	-2.80829559868087	61	4	274	1	65	60	0.00439254098474952	0.089748896352046	NA	0	0	0
25581	psya	6	8.80829559868087	-2.80829559868087	65	1	318	0	67	65	0.00396251647750776	0.0907992800478182	NA	0	0	0
25668	edua	0	2.80392053526129	-2.80392053526129	NA	NA	NA	0	2	NA	NA	NA	NA	0	0	0
25668	edua	1	3.80392053526129	-2.80392053526129	1	1	16	0	2	2	3.42439429349267e-06	NA	0.00257016897196859	0	0	0
25668	edua	2	4.80392053526129	-2.80392053526129	2	0	6	0	2	2	1.96212085583106e-06	NA	0.00196991813460727	0	0	0
25668	edua	3	5.80666026128869	-2.80666026128869	2	0	12	0	2	2	1.26216305395482e-06	NA	0.00254040344595607	0	0	0
25668	edua	4	6.80666026128869	-2.80666026128869	2	0	8	0	2	2	9.6029225386588e-07	NA	0.00224491594727777	0	0	0
25668	edua	5	7.80666026128869	-2.80666026128869	2	0	18	0	2	2	6.50663998467237e-07	NA	0.00203615485016584	0	0	0
25668	edua	6	8.80666026128869	-2.80666026128869	2	0	6	0	2	2	5.02566789996318e-07	NA	0.00169861228700467	0	0	0
25802	psya	0	2.80020595509893	-2.80020595509893	NA	NA	NA	1	4	NA	NA	NA	NA	0	0	0
25802	psya	1	3.80020595509893	-2.80020595509893	9	4	17	1	7	4	8.87484784534199e-06	0.00211569387006639	NA	0	0	0
25802	psya	2	4.80020595509894	-2.80020595509894	13	3	30	0	7	7	1.00100892850904e-05	0.00498609257199378	NA	0	0	0
25802	psya	3	5.80294568112633	-2.80294568112633	16	1	43	1	9	7	8.79920090670428e-06	0.00694260363895278	NA	0	0	0
25802	psya	4	6.80294568112633	-2.80294568112633	17	2	134	1	17	9	9.1197851133493e-06	0.00817138401669611	NA	0	0	0
25802	psya	5	7.80294568112633	-2.80294568112633	19	1	87	1	22	17	5.95020548003892e-05	0.0160427085824028	NA	0	0	0
25802	psya	6	8.80294568112633	-2.80294568112633	20	0	79	1	28	22	5.04445420334519e-05	0.0217579952024168	NA	0	0	0
26062	edua	0	2.79413086631152	-2.79413086631152	NA	NA	NA	1	10	NA	NA	NA	NA	0	0	0
26062	edua	1	3.79413086631152	-2.79413086631152	8	4	326	1	26	10	0.000498834921701325	NA	0.00706673221370395	0	0	0
26062	edua	2	4.79413086631152	-2.79413086631152	12	2	131	1	28	26	0.00132304227623625	NA	0.0352789844466608	0	0	0
26062	edua	3	5.79687059233891	-2.79687059233891	14	9	167	1	32	28	0.000847298944206906	NA	0.0246212661010215	0	0	0
26062	edua	4	6.79687059233891	-2.79687059233891	23	7	115	1	40	32	0.000827861688601989	NA	0.0219016583989027	0	0	0
26062	edua	5	7.79687059233891	-2.79687059233891	30	0	59	1	42	40	0.00131357708176818	NA	0.0221208005533529	0	0	0
26062	edua	6	8.79687059233891	-2.79687059233891	30	1	55	1	44	42	0.000918960814307684	NA	0.0181401290465123	0	0	0
26142	edua	0	2.79169457128361	-2.79169457128361	NA	NA	NA	0	4	NA	NA	NA	NA	0	0	0
26142	edua	1	3.79169457128361	-2.79169457128361	3	2	23	1	5	4	5.80041175358279e-05	NA	0.0562126115648615	0	0	0
26142	edua	2	4.79169457128361	-2.79169457128361	5	1	52	0	6	5	0.000242418340295478	NA	0.0499716194404967	0	0	0
26142	edua	3	5.79443429731101	-2.79443429731101	6	1	49	1	7	6	0.000410862531705372	NA	0.0424063662613642	0	0	0
26142	edua	4	6.79443429731101	-2.79443429731101	7	0	22	1	8	7	0.000345944140668311	NA	0.0402636934774842	0	0	0
26142	edua	5	7.79443429731101	-2.79443429731101	7	0	26	0	8	8	0.000332683461755352	NA	0.0377584160433794	0	0	0
26142	edua	6	8.79443429731101	-2.79443429731101	7	0	11	0	8	8	0.000309823303036096	NA	0.0356306571022334	0	0	0
26173	psya	0	2.78996584855403	-2.78996584855403	NA	NA	NA	1	41	NA	NA	NA	NA	0	0	0
26173	psya	1	3.78996584855403	-2.78996584855403	9	10	816	1	60	41	0.00197050784407742	0.101027560620424	NA	0	0	0
26173	psya	2	4.78996584855403	-2.78996584855403	19	4	552	1	77	60	0.00179213396783955	0.116392906303499	NA	0	0	0
26173	psya	3	5.79270557458143	-2.79270557458143	23	8	416	1	86	77	0.00159161535423945	0.155449281634961	NA	0	0	0
26173	psya	4	6.79270557458143	-2.79270557458143	31	0	347	1	91	86	0.00149846708772251	0.164385165672204	NA	0	0	0
26173	psya	5	7.79270557458143	-2.79270557458143	31	6	472	1	96	91	0.0014544179234855	0.174219969999179	NA	0	0	0
26173	psya	6	8.79270557458143	-2.79270557458143	37	0	331	1	101	96	0.00123540082179216	0.179551960641903	NA	0	0	0
26279	psya	0	2.78907680111618	-2.78907680111618	NA	NA	NA	1	51	NA	NA	NA	NA	488	0	0
26279	psya	1	3.78907680111619	-2.78907680111619	22	12	520	1	66	51	0.00571116875229815	0.156915710885725	NA	488	0	0
26279	psya	2	4.78907680111618	-2.78907680111618	34	17	283	1	70	66	0.00293764771571382	0.157274887205121	NA	488	0	0
26279	psya	3	5.79181652714358	-2.79181652714358	51	4	385	1	75	70	0.00228504403047194	0.142492991210865	NA	488	0	0
26279	psya	4	6.79181652714358	-2.79181652714358	55	5	107	1	74	75	0.00143197556226477	0.131087415941717	NA	488	0	0
26279	psya	5	7.79181652714358	-2.79181652714358	60	3	307	1	76	74	0.00107214900478849	0.125002159098555	NA	488	0	0
26279	psya	6	8.79181652714358	-2.79181652714358	63	6	311	1	91	76	0.00105017302691531	0.119163562959691	NA	488	0	0
26495	psya	0	2.77918299720954	-2.77918299720954	NA	NA	NA	1	54	NA	NA	NA	NA	1435	0	0
26495	psya	1	3.77918299720954	-2.77918299720954	29	9	554	1	68	54	0.00662351818246284	0.133680692895759	NA	1435	0	0
26495	psya	2	4.77918299720954	-2.77918299720954	38	14	439	1	80	68	0.00507382341127713	0.129194973800479	NA	1435	0	0
26495	psya	3	5.78192272323694	-2.78192272323694	52	7	318	1	94	80	0.00382351209181991	0.131318437093712	NA	1435	0	0
26495	psya	4	6.78192272323694	-2.78192272323694	59	9	636	1	104	94	0.00346288103645141	0.136129169679207	NA	1435	0	0
26495	psya	5	7.78192272323694	-2.78192272323694	68	9	706	1	122	104	0.00359194261322055	0.151992786539497	NA	1435	0	0
26495	psya	6	8.78192272323694	-2.78192272323694	77	2	271	1	127	122	0.0036314340077186	0.178152703035881	NA	1435	0	0
26602	psya	0	2.7763374238965	-2.7763374238965	NA	NA	NA	1	31	NA	NA	NA	NA	0	0	0
26602	psya	1	3.7763374238965	-2.7763374238965	8	3	320	1	40	31	0.00117187872632239	0.118671959257318	NA	0	0	0
26602	psya	2	4.7763374238965	-2.7763374238965	11	3	164	0	40	40	0.00114252298312595	0.110409745595626	NA	0	0	0
26602	psya	3	5.7790771499239	-2.7790771499239	14	3	249	1	49	40	0.000770573679984326	0.104401582121217	NA	0	0	0
26602	psya	4	6.7790771499239	-2.7790771499239	17	1	206	0	52	49	0.00128135050560713	0.107747853308198	NA	0	0	0
26602	psya	5	7.7790771499239	-2.7790771499239	18	2	140	1	58	52	0.00117507397582662	0.110911889241356	NA	0	0	0
26602	psya	6	8.7790771499239	-2.7790771499239	20	2	248	1	62	58	0.000846006145153463	0.0998371728568855	NA	0	0	0
26775	edua	0	2.77168480466768	-2.77168480466768	NA	NA	NA	1	18	NA	NA	NA	NA	0	0	0
26775	edua	1	3.77168480466768	-2.77168480466768	20	6	247	1	29	18	0.00150367271288898	NA	0.00393055288532316	0	0	0
26775	edua	2	4.77168480466768	-2.77168480466768	26	9	9	1	33	29	0.00261721525562142	NA	0.0134021931440326	0	0	0
26775	edua	3	5.77442453069508	-2.77442453069508	35	3	136	0	33	33	0.0024588197440631	NA	0.00631735551070746	0	0	0
26775	edua	4	6.77442453069508	-2.77442453069508	38	5	274	1	42	33	0.00236447715472881	NA	0.00528784184180849	0	0	0
26775	edua	5	7.77442453069508	-2.77442453069508	43	1	50	1	43	42	0.00275974167638927	NA	0.00506083139966179	0	0	0
26775	edua	6	8.77442453069508	-2.77442453069508	44	2	173	0	46	43	0.00234841105503002	NA	0.00414658418178395	0	0	0
26866	edua	0	2.76869311263318	-2.76869311263318	NA	NA	NA	1	13	NA	NA	NA	NA	0	0	0
26866	edua	1	3.76869311263318	-2.76869311263318	3	4	127	1	15	13	0.000430517966868015	NA	0.0253081351130967	0	0	0
26866	edua	2	4.76869311263318	-2.76869311263318	7	3	106	1	20	15	0.000312836943068904	NA	0.0240508607323189	0	0	0
26866	edua	3	5.77143283866058	-2.77143283866058	10	1	102	1	22	20	0.000278268902543374	NA	0.0299714325812101	0	0	0
26866	edua	4	6.77143283866058	-2.77143283866058	11	0	39	1	23	22	0.000278021694932814	NA	0.0240399750593496	0	0	0
26866	edua	5	7.77143283866058	-2.77143283866058	11	0	39	1	23	23	0.000282036868475897	NA	0.0229773538837911	0	0	0
26866	edua	6	8.77143283866058	-2.77143283866058	11	0	33	0	23	23	0.00083032550228562	NA	0.0180635083794809	0	0	0
27038	psya	0	2.76478183663115	-2.76478183663115	NA	NA	NA	1	7	NA	NA	NA	NA	3795	0	0
27038	psya	1	3.76478183663115	-2.76478183663115	10	21	183	1	8	7	0.000383099867076102	0.054593653143849	NA	3795	0	0
27038	psya	2	4.76478183663115	-2.76478183663115	31	16	220	0	11	8	7.53890786010457e-05	0.0538511093068617	NA	3795	0	0
27038	psya	3	5.76752156265855	-2.76752156265855	47	51	-69	1	15	11	0.000193655095195992	0.0592342186161819	NA	3795	0	0
27038	psya	4	6.76752156265855	-2.76752156265855	98	15	77	1	17	15	0.000178169548081127	0.0553509298254446	NA	3795	0	0
27038	psya	5	7.76752156265855	-2.76752156265855	113	4	62	0	16	17	0.000341467303281282	0.0574514871846502	NA	3795	0	0
27038	psya	6	8.76752156265855	-2.76752156265855	117	0	54	0	17	16	0.000293917147524622	0.0532376858643622	NA	3795	0	0
27125	edua	0	2.7625632927448	-2.7625632927448	NA	NA	NA	1	10	NA	NA	NA	NA	0	0	0
27125	edua	1	3.7625632927448	-2.7625632927448	10	1	80	1	14	10	0.000351441278657331	NA	0.0423683453714171	0	0	0
27125	edua	2	4.7625632927448	-2.7625632927448	11	6	142	1	18	14	0.000617532145252098	NA	0.103554760839818	0	0	0
27125	edua	3	5.7653030187722	-2.7653030187722	17	7	109	1	22	18	0.000758060057733645	NA	0.0939561221646566	0	0	0
27125	edua	4	6.7653030187722	-2.7653030187722	24	11	212	1	28	22	0.000916121132735147	NA	0.0901038101160348	0	0	0
27125	edua	5	7.7653030187722	-2.7653030187722	35	2	151	1	34	28	0.000993056824965114	NA	0.0876509740422059	0	0	0
27125	edua	6	8.7653030187722	-2.7653030187722	37	6	-35	1	39	34	0.00129686686134893	NA	0.0840062553684731	0	0	0
27191	psya	0	2.76009782470827	-2.76009782470827	NA	NA	NA	1	8	NA	NA	NA	NA	0	0	0
27191	psya	1	3.76009782470827	-2.76009782470827	3	3	62	0	10	8	0.000759200925706434	0.00721130306958062	NA	0	0	0
27191	psya	2	4.76009782470827	-2.76009782470827	6	1	59	1	12	10	0.000537930978144438	0.00556137181584609	NA	0	0	0
27191	psya	3	5.76283755073567	-2.76283755073567	7	0	37	0	12	12	0.00045929511768223	0.00573383894300723	NA	0	0	0
27191	psya	4	6.76283755073567	-2.76283755073567	7	5	30	1	14	12	0.000368208811214876	0.00525403188885156	NA	0	0	0
27191	psya	5	7.76283755073567	-2.76283755073567	12	4	35	0	16	14	0.000432822387327952	0.00588499407409218	NA	0	0	0
27191	psya	6	8.76283755073567	-2.76283755073567	16	0	20	1	18	16	0.000395169818550806	0.00624635683792836	NA	0	0	0
27220	inta	0	2.75918952942669	-2.75918952942669	NA	NA	NA	1	54	NA	NA	NA	NA	0	0	0
27220	inta	1	3.75918952942669	-2.75918952942669	12	14	392	1	80	54	0.00585764083614496	0.110731117452824	0.15643183674244	0	0	0
27220	inta	2	4.75918952942669	-2.75918952942669	26	8	717	1	93	80	0.00636095061724785	0.0982824779255554	0.0939874657361076	0	0	0
27220	inta	3	5.76192925545408	-2.76192925545408	34	2	1122	1	103	93	0.00571424176840791	0.122666343381201	0.131637039472981	0	0	0
27220	inta	4	6.76192925545408	-2.76192925545408	36	6	577	1	121	103	0.00467495938883218	0.12849362376497	0.118591014066562	0	0	0
27220	inta	5	7.76192925545408	-2.76192925545408	42	0	334	1	130	121	0.00487991589101592	0.148533222106486	0.120062917124011	0	0	0
27220	inta	6	8.76192925545408	-2.76192925545408	42	2	430	1	140	130	0.00387775527887719	0.156634868006711	0.112395299329883	0	0	0
27508	edua	0	2.75094634703196	-2.75094634703196	NA	NA	NA	1	5	NA	NA	NA	NA	276	0	0
27508	edua	1	3.75094634703196	-2.75094634703196	5	5	26	1	7	5	0.000184461094086653	NA	0.000203038600904717	276	0	0
27508	edua	2	4.75094634703196	-2.75094634703196	10	5	48	0	7	7	0.000165270942017722	NA	0.00675939193335286	276	0	0
27508	edua	3	5.75368607305936	-2.75368607305936	15	11	-21	0	7	7	0.000268634509318445	NA	0.00527853070606476	276	0	0
27508	edua	4	6.75368607305936	-2.75368607305936	26	2	8	0	7	7	0.00017432911671593	NA	0.00447442434130641	276	0	0
27508	edua	5	7.75368607305936	-2.75368607305936	28	1	-39	0	5	7	0.000153950942124242	NA	0.00391281367660686	276	0	0
27508	edua	6	8.75368607305936	-2.75368607305936	29	8	7	0	5	5	3.57914215658624e-05	NA	0.00275791595824442	276	0	0
27963	psya	0	2.73982258371385	-2.73982258371385	NA	NA	NA	1	18	NA	NA	NA	NA	592	0	0
27963	psya	1	3.73982258371385	-2.73982258371385	16	13	439	1	35	18	0.0010017205452443	0.0286463759929718	NA	592	0	0
27963	psya	2	4.73982258371385	-2.73982258371385	29	8	257	1	40	35	0.000774226454226822	0.0563528498096093	NA	592	0	0
27963	psya	3	5.74256230974125	-2.74256230974125	37	5	298	1	44	40	0.000980612407861094	0.0531582066907715	NA	592	0	0
27963	psya	4	6.74256230974125	-2.74256230974125	42	2	114	1	47	44	0.000963390381350244	0.0569222053511716	NA	592	0	0
27963	psya	5	7.74256230974125	-2.74256230974125	44	2	153	0	48	47	0.00089704798016433	0.055520179572298	NA	592	0	0
27963	psya	6	8.74256230974125	-2.74256230974125	46	9	97	1	51	48	0.000675158381380993	0.0586059795991168	NA	592	0	0
28462	inta	0	2.7298896182141	-2.7298896182141	NA	NA	NA	1	9	NA	NA	NA	NA	0	0	0
28462	inta	1	3.7298896182141	-2.7298896182141	4	0	39	0	9	9	0.000223760521869978	0.0111028446279153	0.00271318368012356	0	0	0
28462	inta	2	4.7298896182141	-2.7298896182141	4	2	41	1	10	9	8.03415395858785e-05	0.00794230489648522	0.000648882952920613	0	0	0
28462	inta	3	5.7326293442415	-2.7326293442415	6	1	250	1	14	10	6.4279111469696e-05	0.00690461472700505	0.00121981266601988	0	0	0
28462	inta	4	6.7326293442415	-2.7326293442415	7	0	27	0	12	14	7.01014405379323e-05	0.0142924594160461	0.00217257874383159	0	0	0
28462	inta	5	7.7326293442415	-2.7326293442415	7	3	44	0	14	12	3.92953504012974e-05	0.0131658886109641	0.000967646741060785	0	0	0
28462	inta	6	8.7326293442415	-2.7326293442415	10	0	43	1	16	14	2.62714415433462e-05	0.0145412361931247	0.00185541967511613	0	0	0
28773	psya	0	2.72367189878234	-2.72367189878234	NA	NA	NA	1	4	NA	NA	NA	NA	0	0	0
28773	psya	1	3.72367189878234	-2.72367189878234	7	5	27	1	8	4	8.95233332485133e-05	0.0028452737691533	NA	0	0	0
28773	psya	2	4.72367189878234	-2.72367189878234	12	0	4	0	8	8	5.29954455094168e-05	0.002761548156222	NA	0	0	0
28773	psya	3	5.72641162480974	-2.72641162480974	12	3	245	1	13	8	3.31126984714703e-05	0.00289435703648718	NA	0	0	0
28773	psya	4	6.72641162480974	-2.72641162480974	15	0	12	0	13	13	0.000297943158334347	0.00441182139290268	NA	0	0	0
28773	psya	5	7.72641162480974	-2.72641162480974	15	0	22	0	13	13	0.000232619251719473	0.00426238556632483	NA	0	0	0
28773	psya	6	8.72641162480974	-2.72641162480974	15	1	26	1	16	13	0.000198273997680946	0.00411150493400367	NA	0	0	0
28837	psya	0	2.72179058853374	-2.72179058853374	NA	NA	NA	1	50	NA	NA	NA	NA	0	0	0
28837	psya	1	3.72179058853374	-2.72179058853374	21	9	375	1	62	50	0.00374873639674129	0.125662953286593	NA	0	0	0
28837	psya	2	4.72179058853374	-2.72179058853374	30	22	186	1	60	62	0.00199520184208896	0.125303755120605	NA	0	0	0
28837	psya	3	5.72453031456114	-2.72453031456114	52	12	381	1	66	60	0.00148090617685783	0.124984836445259	NA	0	0	0
28837	psya	4	6.72453031456114	-2.72453031456114	64	8	258	1	67	66	0.00136019037009953	0.127423389029611	NA	0	0	0
28837	psya	5	7.72453031456114	-2.72453031456114	72	9	41	1	64	67	0.000832851368120557	0.130298823722193	NA	0	0	0
28837	psya	6	8.72453031456114	-2.72453031456114	81	5	594	1	68	64	0.000708920385685964	0.111689428002177	NA	0	0	0
28846	psya	0	2.72158596524607	-2.72158596524607	NA	NA	NA	1	45	NA	NA	NA	NA	146	0	0
28846	psya	1	3.72158596524607	-2.72158596524607	6	2	215	1	51	45	0.00430923624513692	0.0983319380692395	NA	146	0	0
28846	psya	2	4.72158596524607	-2.72158596524607	8	9	185	1	53	51	0.00264050210351815	0.082351992118733	NA	146	0	0
28846	psya	3	5.72432569127347	-2.72432569127347	17	6	219	1	47	53	0.00202110773652506	0.0667934755250491	NA	146	0	0
28846	psya	4	6.72432569127346	-2.72432569127346	23	8	354	1	62	47	0.0017778748614412	0.0530999322653274	NA	146	0	0
28846	psya	5	7.72432569127346	-2.72432569127346	31	4	481	1	69	62	0.00183766553387093	0.0652950701567073	NA	146	0	0
28846	psya	6	8.72432569127347	-2.72432569127347	35	3	175	1	73	69	0.00219287190524421	0.0676375946617877	NA	146	0	0
28871	psya	0	2.72103113901573	-2.72103113901573	NA	NA	NA	1	17	NA	NA	NA	NA	148	0	0
28871	psya	1	3.72103113901573	-2.72103113901573	14	3	232	1	19	17	0.000380104120440601	0.064851772508532	NA	148	0	0
28871	psya	2	4.72103113901573	-2.72103113901573	17	2	222	0	18	19	0.000104210896014506	0.0708831242218994	NA	148	0	0
28871	psya	3	5.72377086504313	-2.72377086504313	19	0	172	0	18	18	9.759786439979e-05	0.0786390367657956	NA	148	0	0
28871	psya	4	6.72377086504313	-2.72377086504313	19	2	-45	1	19	18	0.000101553665318084	0.0708503499791586	NA	148	0	0
28871	psya	5	7.72377086504313	-2.72377086504313	21	1	68	1	20	19	9.48252904689063e-05	0.0602462882964185	NA	148	0	0
28871	psya	6	8.72377086504313	-2.72377086504313	22	2	145	0	20	20	0.00014595462894219	0.0579373145110172	NA	148	0	0
29009	psya	0	2.71811196727549	-2.71811196727549	NA	NA	NA	1	12	NA	NA	NA	NA	0	0	0
29009	psya	1	3.71811196727549	-2.71811196727549	4	7	351	1	23	12	0.000321258929017667	0.0246684615737703	NA	0	0	0
29009	psya	2	4.71811196727549	-2.71811196727549	11	2	146	1	26	23	0.000213178532956578	0.0746280575224184	NA	0	0	0
29009	psya	3	5.72085169330289	-2.72085169330289	13	0	83	1	26	26	0.000152378976698379	0.074048726136006	NA	0	0	0
29009	psya	4	6.72085169330289	-2.72085169330289	13	0	56	0	26	26	9.27086877599687e-05	0.0688640510761247	NA	0	0	0
29009	psya	5	7.72085169330289	-2.72085169330289	13	3	52	0	26	26	7.07560874678123e-05	0.0656332862595574	NA	0	0	0
29009	psya	6	8.72085169330289	-2.72085169330289	16	1	-19	1	27	26	7.25852090695852e-05	0.0573898627604655	NA	0	0	0
29369	psya	0	2.71040379249112	-2.71040379249112	NA	NA	NA	1	1	NA	NA	NA	NA	0	0	0
29369	psya	1	3.71040379249112	-2.71040379249112	11	16	266	0	10	1	0	0.000791345843802387	NA	0	0	0
29369	psya	2	4.71040379249112	-2.71040379249112	27	4	43	0	11	10	8.04750088758268e-05	0.0405244221547008	NA	0	0	0
29369	psya	3	5.71314351851852	-2.71314351851852	31	7	60	0	13	11	5.5832026505907e-05	0.0361939564359575	NA	0	0	0
29369	psya	4	6.71314351851852	-2.71314351851852	38	8	21	0	15	13	5.75168856535652e-05	0.0362734231414965	NA	0	0	0
29369	psya	5	7.71314351851852	-2.71314351851852	46	2	23	1	16	15	9.13621104822026e-05	0.0349111873613817	NA	0	0	0
29369	psya	6	8.71314351851852	-2.71314351851852	48	8	20	0	16	16	7.61910727550469e-05	0.0342371201663357	NA	0	0	0
29726	psya	0	2.70277463850837	-2.70277463850837	NA	NA	NA	1	66	NA	NA	NA	NA	0	0	0
29726	psya	1	3.70277463850837	-2.70277463850837	10	6	919	1	96	66	0.00587152476256064	0.144542271530758	NA	0	0	0
29726	psya	2	4.70277463850837	-2.70277463850837	16	5	636	1	105	96	0.00628896558058839	0.205039888162557	NA	0	0	0
29726	psya	3	5.70551436453577	-2.70551436453577	21	4	710	1	111	105	0.00652917090121286	0.195844991763776	NA	0	0	0
29726	psya	4	6.70551436453577	-2.70551436453577	25	2	359	1	119	111	0.00549166090325999	0.193984915337463	NA	0	0	0
29726	psya	5	7.70551436453577	-2.70551436453577	27	7	809	1	132	119	0.00516526773753022	0.177816207500906	NA	0	0	0
29726	psya	6	8.70551436453577	-2.70551436453577	34	3	760	1	142	132	0.00505258745343632	0.210609558245585	NA	0	0	0
29800	psya	0	2.70153294647387	-2.70153294647387	NA	NA	NA	1	10	NA	NA	NA	NA	160	0	0
29800	psya	1	3.70153294647387	-2.70153294647387	6	9	159	1	13	10	0.000194616042740288	0.0239994456350177	NA	160	0	0
29800	psya	2	4.70153294647387	-2.70153294647387	15	15	546	0	20	13	0.00024061200973198	0.035566299020115	NA	160	0	0
29800	psya	3	5.70427267250127	-2.70427267250127	30	12	208	1	28	20	0.000313693367544596	0.0601655154180231	NA	160	0	0
29800	psya	4	6.70427267250127	-2.70427267250127	42	4	163	0	30	28	0.000531924992565025	0.0630378007224607	NA	160	0	0
29800	psya	5	7.70427267250127	-2.70427267250127	46	4	123	0	31	30	0.000510178511649342	0.0723765290157153	NA	160	0	0
29800	psya	6	8.70427267250127	-2.70427267250127	50	3	141	1	33	31	0.000202065137204965	0.0723646958107307	NA	160	0	0
29902	psya	0	2.69917383307966	-2.69917383307966	NA	NA	NA	1	16	NA	NA	NA	NA	0	0	0
29902	psya	1	3.69917383307966	-2.69917383307966	4	1	373	0	15	16	9.64114909968937e-05	0.0269092341616224	NA	0	0	0
29902	psya	2	4.69917383307966	-2.69917383307966	5	0	120	0	14	15	4.02442589731479e-05	0.0257706093903749	NA	0	0	0
29902	psya	3	5.70191355910705	-2.70191355910705	5	2	167	0	14	14	1.4759802055056e-05	0.0231812231448065	NA	0	0	0
29902	psya	4	6.70191355910705	-2.70191355910705	7	0	69	0	14	14	1.46673829036535e-05	0.0169061384815889	NA	0	0	0
29902	psya	5	7.70191355910705	-2.70191355910705	7	0	83	0	15	14	2.1126359748985e-05	0.0149800535131053	NA	0	0	0
29902	psya	6	8.70191355910705	-2.70191355910705	7	1	256	0	17	15	2.89542053521781e-05	0.0138518493628903	NA	0	0	0
30076	psya	0	2.69582353500761	-2.69582353500761	NA	NA	NA	0	9	NA	NA	NA	NA	59	0	0
30076	psya	1	3.69582353500761	-2.69582353500761	7	1	490	0	12	9	4.42649063409408e-06	0.0204049565682293	NA	59	0	0
30076	psya	2	4.69582353500761	-2.69582353500761	8	5	41	0	11	12	5.77636156580047e-06	0.0251318171037919	NA	59	0	0
30076	psya	3	5.69856326103501	-2.69856326103501	13	0	192	0	12	11	3.41512981578702e-06	0.0172056463227503	NA	59	0	0
30076	psya	4	6.69856326103501	-2.69856326103501	13	1	106	0	12	12	2.67248124387395e-06	0.0180832701446603	NA	59	0	0
30076	psya	5	7.69856326103501	-2.69856326103501	14	0	77	1	13	12	2.31899165364543e-06	0.0158363020725564	NA	59	0	0
30076	psya	6	8.69856326103501	-2.69856326103501	14	0	131	0	12	13	3.31456431549734e-06	0.015339077958958	NA	59	0	0
31148	edua	0	2.68059075342466	-2.68059075342466	NA	NA	NA	1	4	NA	NA	NA	NA	0	0	0
31148	edua	1	3.68059075342466	-2.68059075342466	9	2	100	1	6	4	0.000661004057894662	NA	0.00104805243875375	0	0	0
31148	edua	2	4.68059075342466	-2.68059075342466	11	2	46	1	7	6	0.000839048032367992	NA	0.000769423104384117	0	0	0
31148	edua	3	5.68333047945205	-2.68333047945205	13	2	18	0	8	7	0.000861281295460333	NA	0.000677900553655539	0	0	0
31148	edua	4	6.68333047945205	-2.68333047945205	15	5	2	0	9	8	0.000956144726271434	NA	0.000623312564583273	0	0	0
31148	edua	5	7.68333047945205	-2.68333047945205	20	0	5	0	9	9	0.000903473311079773	NA	0.000564010372417768	0	0	0
31148	edua	6	8.68333047945205	-2.68333047945205	20	1	16	0	10	9	0.000812436092433046	NA	0.000452316702825045	0	0	0
31174	psya	0	2.68041546169457	-2.68041546169457	NA	NA	NA	1	9	NA	NA	NA	NA	0	0	0
31174	psya	1	3.68041546169457	-2.68041546169457	5	9	399	1	19	9	0.000494507251505292	0.0625511312600801	NA	0	0	0
31174	psya	2	4.68041546169457	-2.68041546169457	14	4	308	1	27	19	0.00243596841680631	0.0624846639206359	NA	0	0	0
31174	psya	3	5.68315518772197	-2.68315518772197	18	0	145	1	30	27	0.00241661031072944	0.0624357975861793	NA	0	0	0
31174	psya	4	6.68315518772197	-2.68315518772197	18	1	67	1	31	30	0.00211771216815171	0.060127572910138	NA	0	0	0
31174	psya	5	7.68315518772197	-2.68315518772197	19	0	17	0	32	31	0.00175415105282793	0.057445803569103	NA	0	0	0
31174	psya	6	8.68315518772197	-2.68315518772197	19	1	76	1	34	32	0.00166232341016674	0.0541530025359857	NA	0	0	0
31293	psya	0	2.67948785514967	-2.67948785514967	NA	NA	NA	1	49	NA	NA	NA	NA	26061	0	0
31293	psya	1	3.67948785514967	-2.67948785514967	45	33	1100	1	77	49	0.00257830745400334	0.171520256562979	NA	26061	0	0
31293	psya	2	4.67948785514967	-2.67948785514967	78	26	1359	1	138	77	0.00184727535378668	0.233246453288577	NA	26061	0	0
31293	psya	3	5.68222758117707	-2.68222758117707	104	17	976	1	150	138	0.0029336921899229	0.343897538334422	NA	26061	0	0
31293	psya	4	6.68222758117707	-2.68222758117707	121	17	979	1	163	150	0.00266945930617156	0.334552812117867	NA	26061	0	0
31293	psya	5	7.68222758117707	-2.68222758117707	138	12	802	1	178	163	0.00278944509609536	0.364881166810282	NA	26061	0	0
31293	psya	6	8.68222758117707	-2.68222758117707	150	8	710	1	189	178	0.00264042166843208	0.379942001396633	NA	26061	0	0
31578	edua	1	3.67482680111618	-2.67482680111618	NA	NA	NA	1	1	NA	NA	NA	NA	0	0	0
31578	edua	2	4.67482680111618	-2.67482680111618	3	0	0	0	1	1	0	NA	0.000489916805289625	0	0	0
31578	edua	3	5.67756652714358	-2.67756652714358	3	0	3	0	1	1	0	NA	0.000415088968401467	0	0	0
31578	edua	4	6.67756652714358	-2.67756652714358	3	0	0	0	1	1	0	NA	0.000402971132556383	0	0	0
31578	edua	5	7.67756652714358	-2.67756652714358	3	0	0	0	1	1	0	NA	0.00034353847999563	0	0	0
31578	edua	6	8.67756652714358	-2.67756652714358	3	2	0	0	1	1	0	NA	0.000298572750221835	0	0	0
31785	psya	0	2.67222812024353	-2.67222812024353	NA	NA	NA	0	5	NA	NA	NA	NA	0	0	0
31785	psya	1	3.67222812024353	-2.67222812024353	8	2	49	0	4	5	6.91867562797016e-05	0.00753556385770873	NA	0	0	0
31785	psya	2	4.67222812024353	-2.67222812024353	10	1	45	0	4	4	4.30349075776394e-05	0.005310323204126	NA	0	0	0
31785	psya	3	5.67496784627093	-2.67496784627093	11	0	45	0	4	4	2.31438644758634e-05	0.00394094540913939	NA	0	0	0
31785	psya	4	6.67496784627093	-2.67496784627093	11	1	46	0	4	4	2.26462118342533e-05	0.00355550369895085	NA	0	0	0
31785	psya	5	7.67496784627093	-2.67496784627093	12	3	38	0	4	4	2.59199370945495e-05	0.00392168224159202	NA	0	0	0
31785	psya	6	8.67496784627093	-2.67496784627093	15	0	21	0	4	4	1.89756036964836e-05	0.00413088015811412	NA	0	0	0
32125	edua	1	3.66929163495687	-2.66929163495687	NA	NA	NA	0	5	NA	NA	NA	NA	0	0	0
32125	edua	2	4.66929163495687	-2.66929163495687	9	1	32	0	6	5	4.75809627375792e-05	NA	0.00585107757680561	0	0	0
32125	edua	3	5.67203136098427	-2.67203136098427	10	2	37	0	6	6	4.46445992478824e-05	NA	0.00322902436095858	0	0	0
32125	edua	4	6.67203136098427	-2.67203136098427	12	0	-108	0	5	6	3.70182658278126e-05	NA	0.00302021274862214	0	0	0
32125	edua	5	7.67203136098427	-2.67203136098427	12	4	6	0	6	5	2.85627688450863e-06	NA	0.00238077757293678	0	0	0
32125	edua	6	8.67203136098427	-2.67203136098427	16	4	3	0	6	6	4.5721671557955e-06	NA	0.00230959516382768	0	0	0
32421	psya	0	2.66599873160832	-2.66599873160832	NA	NA	NA	1	7	NA	NA	NA	NA	0	0	0
32421	psya	1	3.66599873160832	-2.66599873160832	1	0	73	1	10	7	1.0388089289183e-05	0.021208089168063	NA	0	0	0
32439	psya	0	2.66594840816844	-2.66594840816844	NA	NA	NA	1	17	NA	NA	NA	NA	113	0	0
32439	psya	1	3.66594840816844	-2.66594840816844	5	2	406	1	32	17	9.98277655370065e-05	0.0619215090539307	NA	113	0	0
32439	psya	2	4.66594840816844	-2.66594840816844	7	6	750	1	56	32	0.000196716998259551	0.0811286870938272	NA	113	0	0
32439	psya	3	5.66868813419584	-2.66868813419584	13	0	232	1	63	56	0.000549011308911051	0.160161358092237	NA	113	0	0
32439	psya	4	6.66868813419584	-2.66868813419584	13	2	129	1	65	63	0.000472426042072876	0.16620432363294	NA	113	0	0
32439	psya	5	7.66868813419584	-2.66868813419584	15	2	300	1	73	65	0.000413485820586664	0.167870850392148	NA	113	0	0
32439	psya	6	8.66868813419584	-2.66868813419584	17	1	151	1	75	73	0.000340442634937533	0.175177413462794	NA	113	0	0
32456	edua	5	7.66857125190259	-2.66857125190259	NA	NA	NA	1	128	NA	NA	NA	NA	0	0	0
32456	edua	6	8.66857125190259	-2.66857125190259	40	3	-205	1	130	128	0.00743094627208606	NA	0.23393025245903	0	0	0
32696	psya	0	2.66328700532724	-2.66328700532724	NA	NA	NA	1	43	NA	NA	NA	NA	123	0	1
32696	psya	1	3.66328700532724	-2.66328700532724	28	6	404	1	54	43	0.00256714027532535	0.0517185522525142	NA	123	0	1
32696	psya	2	4.66328700532724	-2.66328700532724	34	8	215	0	61	54	0.00214778300951738	0.0597377999837737	NA	123	0	1
32696	psya	3	5.66602673135464	-2.66602673135464	42	4	561	1	71	61	0.00144667912183753	0.0676278884746839	NA	123	0	1
32696	psya	4	6.66602673135464	-2.66602673135464	46	3	253	1	80	71	0.00134508515827235	0.0944606329026364	NA	123	0	1
32696	psya	5	7.66602673135464	-2.66602673135464	49	3	339	1	88	80	0.00123071811993703	0.108379150237681	NA	123	0	1
32696	psya	6	8.66602673135464	-2.66602673135464	52	0	50	1	88	88	0.00159604696531005	0.110459633773235	NA	123	0	1
32757	edua	0	2.66249765347539	-2.66249765347539	NA	NA	NA	1	23	NA	NA	NA	NA	2898	0	0
32757	edua	1	3.66249765347539	-2.66249765347539	30	14	324	1	38	23	0.00221146214338302	NA	0.145539629227375	2898	0	0
32757	edua	2	4.66249765347539	-2.66249765347539	44	4	288	1	46	38	0.00231838661664577	NA	0.178012586972075	2898	0	0
32757	edua	3	5.66523737950279	-2.66523737950279	48	9	437	1	64	46	0.00264137494621037	NA	0.155049391134859	2898	0	0
32757	edua	4	6.66523737950279	-2.66523737950279	57	14	209	1	72	64	0.00334744675259375	NA	0.171429298862599	2898	0	0
32757	edua	5	7.66523737950279	-2.66523737950279	71	9	269	1	78	72	0.00332075410655752	NA	0.158602524725571	2898	0	0
32757	edua	6	8.66523737950279	-2.66523737950279	80	6	192	1	85	78	0.00332870315762816	NA	0.149707101833963	2898	0	0
32977	psya	0	2.66038096144089	-2.66038096144089	NA	NA	NA	1	7	NA	NA	NA	NA	0	0	0
32977	psya	1	3.66038096144089	-2.66038096144089	5	1	82	0	8	7	6.50540928808926e-05	0.025870690707216	NA	0	0	0
32977	psya	2	4.66038096144089	-2.66038096144089	6	0	159	0	9	8	8.18397470110201e-05	0.0213026112412039	NA	0	0	0
32977	psya	3	5.66312068746829	-2.66312068746829	6	4	119	0	9	9	5.60401459154444e-05	0.0191864401456868	NA	0	0	0
32977	psya	4	6.66312068746829	-2.66312068746829	10	5	37	0	9	9	4.55916918419628e-05	0.0174059027230645	NA	0	0	0
32977	psya	5	7.66312068746829	-2.66312068746829	15	0	50	0	9	9	2.24787104058953e-05	0.0174459816222518	NA	0	0	0
32977	psya	6	8.66312068746829	-2.66312068746829	15	0	33	0	9	9	1.74550646433769e-05	0.0168329238828537	NA	0	0	0
32999	edua	0	2.66009027777778	-2.66009027777778	NA	NA	NA	0	2	NA	NA	NA	NA	0	0	0
32999	edua	1	3.66009027777778	-2.66009027777778	2	0	-4	0	1	2	4.66580515741943e-06	NA	0.00120329454343789	0	0	0
32999	edua	2	4.66009027777778	-2.66009027777778	2	0	7	1	2	1	0	NA	0.000672952156869464	0	0	0
32999	edua	3	5.66283000380517	-2.66283000380517	2	0	24	0	4	2	0.000305203723485427	NA	0.000540985715415079	0	0	0
32999	edua	4	6.66283000380517	-2.66283000380517	2	0	-14	0	4	4	0.000267483347781016	NA	0.00246239175390282	0	0	0
32999	edua	5	7.66283000380517	-2.66283000380517	2	0	3	0	4	4	0.000237980035154091	NA	0.00181351360430359	0	0	0
32999	edua	6	8.66283000380517	-2.66283000380517	2	0	7	0	4	4	0.000213313235044154	NA	0.00160089558146414	0	0	0
33673	edua	0	2.6524030948757	-2.6524030948757	NA	NA	NA	0	5	NA	NA	NA	NA	530	0	0
33673	edua	1	3.6524030948757	-2.6524030948757	6	2	3	1	5	5	0.000153770400848309	NA	0.00471155202796615	530	0	0
33673	edua	2	4.6524030948757	-2.6524030948757	8	1	29	1	7	5	0.000192059865564574	NA	0.00343386013120006	530	0	0
33673	edua	3	5.65514282090309	-2.65514282090309	9	2	65	0	15	7	0.000129885838846444	NA	0.00521029804990625	530	0	0
33673	edua	4	6.6551428209031	-2.6551428209031	11	1	25	0	16	15	0.00028792753546317	NA	0.0136095627066235	530	0	0
33673	edua	5	7.6551428209031	-2.6551428209031	12	1	42	1	18	16	0.000393166923348679	NA	0.018905533781116	530	0	0
33673	edua	6	8.6551428209031	-2.6551428209031	13	6	175	0	25	18	0.000656239811426648	NA	0.0156466170176523	530	0	0
33688	psya	0	2.65216051496702	-2.65216051496702	NA	NA	NA	0	8	NA	NA	NA	NA	0	0	0
33688	psya	1	3.65216051496702	-2.65216051496702	5	1	121	1	10	8	6.94932983342184e-05	0.0571941901749442	NA	0	0	0
33688	psya	2	4.65216051496702	-2.65216051496702	6	0	53	0	10	10	6.74106107881542e-05	0.045354282489887	NA	0	0	0
33688	psya	3	5.65490024099442	-2.65490024099442	6	0	25	0	10	10	4.76812427961294e-05	0.0391745197079776	NA	0	0	0
33688	psya	4	6.65490024099442	-2.65490024099442	6	0	9	0	10	10	3.91428639665337e-05	0.0365550964537421	NA	0	0	0
33688	psya	5	7.65490024099442	-2.65490024099442	6	1	15	1	11	10	3.20914891371713e-05	0.034040844166446	NA	0	0	0
33688	psya	6	8.65490024099442	-2.65490024099442	7	0	18	0	11	11	2.87208450777024e-05	0.0332507083981752	NA	0	0	0
33709	psya	0	2.65201036910198	-2.65201036910198	NA	NA	NA	0	3	NA	NA	NA	NA	33	0	0
33709	psya	1	3.65201036910198	-2.65201036910198	2	0	17	0	3	3	2.02032887613015e-05	0.00697795978724246	NA	33	0	0
33709	psya	2	4.65201036910198	-2.65201036910198	2	1	8	0	3	3	3.58624935343325e-06	0.00549526626740441	NA	33	0	0
33709	psya	3	5.65475009512938	-2.65475009512938	3	0	14	0	3	3	2.63700444971675e-06	0.00446642800363237	NA	33	0	0
33709	psya	4	6.65475009512938	-2.65475009512938	3	0	9	0	3	3	2.99546023851419e-06	0.00414888132550462	NA	33	0	0
33709	psya	5	7.65475009512938	-2.65475009512938	3	0	4	0	3	3	3.90697354041743e-06	0.00397906389751147	NA	33	0	0
33709	psya	6	8.65475009512938	-2.65475009512938	3	0	6	0	3	3	2.61570236815885e-06	0.00403076020141982	NA	33	0	0
33768	psya	4	6.65334027777778	-2.65334027777778	NA	NA	NA	0	22	NA	NA	NA	NA	0	0	0
33768	psya	5	7.65334027777778	-2.65334027777778	4	0	17	0	21	22	0.000329660392540522	0.0246337354687548	NA	0	0	0
33768	psya	6	8.65334027777778	-2.65334027777778	4	0	218	1	35	21	0.000293492001125349	0.0232124971945638	NA	0	0	0
33789	psya	0	2.65044932775241	-2.65044932775241	NA	NA	NA	1	30	NA	NA	NA	NA	0	0	0
33789	psya	1	3.65044932775241	-2.65044932775241	8	3	346	1	37	30	0.00154667194450989	0.0560001164945696	NA	0	0	0
33789	psya	2	4.65044932775241	-2.65044932775241	11	2	254	1	39	37	0.00139678543821268	0.0656192325281535	NA	0	0	0
33789	psya	3	5.65318905377981	-2.65318905377981	13	0	267	0	40	39	0.00111708250127395	0.0585919134218542	NA	0	0	0
33789	psya	4	6.65318905377981	-2.65318905377981	13	1	173	0	43	40	0.000667975816770631	0.0570163402684228	NA	0	0	0
33789	psya	5	7.65318905377981	-2.65318905377981	14	1	131	1	46	43	0.000575927003112098	0.0525115192674629	NA	0	0	0
33789	psya	6	8.65318905377981	-2.65318905377981	15	1	106	0	45	46	0.000702685345427214	0.0526507438736046	NA	0	0	0
33870	psya	0	2.64996920979198	-2.64996920979198	NA	NA	NA	1	16	NA	NA	NA	NA	0	0	0
33872	psya	0	2.64994479325216	-2.64994479325216	NA	NA	NA	1	8	NA	NA	NA	NA	0	0	0
33872	psya	1	3.64994479325216	-2.64994479325216	4	4	249	1	18	8	3.728795644536e-05	0.0178956225112554	NA	0	0	0
33872	psya	2	4.64994479325216	-2.64994479325216	8	0	53	0	17	18	4.31700234393378e-05	0.0449285467365802	NA	0	0	0
33872	psya	3	5.65268451927955	-2.65268451927955	8	0	61	0	18	17	1.61977942300406e-05	0.0575918416928386	NA	0	0	0
33872	psya	4	6.65268451927955	-2.65268451927955	8	0	44	0	18	18	1.02897677252766e-05	0.0577949773834984	NA	0	0	0
33872	psya	5	7.65268451927955	-2.65268451927955	8	0	50	0	18	18	9.81088249528855e-06	0.0568478795314289	NA	0	0	0
33872	psya	6	8.65268451927955	-2.65268451927955	8	0	34	0	18	18	7.66661626103402e-06	0.0549400024687381	NA	0	0	0
33963	edua	0	2.64933304794521	-2.64933304794521	NA	NA	NA	1	28	NA	NA	NA	NA	0	0	0
33963	edua	1	3.64933304794521	-2.64933304794521	19	8	216	1	40	28	0.00695965312650352	NA	0.0389823318203998	0	0	0
33963	edua	2	4.64933304794521	-2.64933304794521	27	4	466	1	52	40	0.00654196205984677	NA	0.0324844152762412	0	0	0
33963	edua	3	5.6520727739726	-2.6520727739726	31	2	204	1	60	52	0.00721674350176347	NA	0.0427768176737477	0	0	0
33963	edua	4	6.6520727739726	-2.6520727739726	33	4	214	1	69	60	0.00672592789251965	NA	0.045968699492101	0	0	0
33963	edua	5	7.6520727739726	-2.6520727739726	37	5	246	1	82	69	0.00657065282350274	NA	0.0517004126588651	0	0	0
33963	edua	6	8.6520727739726	-2.6520727739726	42	5	150	1	98	82	0.00641963142834149	NA	0.0560925437261477	0	0	0
33996	psya	0	2.64809199010654	-2.64809199010654	NA	NA	NA	0	4	NA	NA	NA	NA	0	0	0
33996	psya	1	3.64809199010655	-2.64809199010655	1	3	124	1	12	4	4.52199947607502e-05	0.0023972568525783	NA	0	0	0
33996	psya	2	4.64809199010655	-2.64809199010655	4	0	47	0	12	12	9.70491099571317e-05	0.00841699667543021	NA	0	0	0
33996	psya	3	5.65083171613394	-2.65083171613394	4	1	32	0	12	12	7.37141336862841e-05	0.0072597163978219	NA	0	0	0
33996	psya	4	6.65083171613394	-2.65083171613394	5	1	34	1	14	12	6.89717314103745e-05	0.00665853324298579	NA	0	0	0
33996	psya	5	7.65083171613394	-2.65083171613394	6	0	20	0	14	14	0.000193319011547619	0.00631935893480805	NA	0	0	0
33996	psya	6	8.65083171613394	-2.65083171613394	6	1	19	1	15	14	4.46646961251424e-05	0.00668047196619604	NA	0	0	0
34070	psya	0	2.64762747336377	-2.64762747336377	NA	NA	NA	1	44	NA	NA	NA	NA	156	0	0
34070	psya	1	3.64762747336377	-2.64762747336377	38	2	813	1	52	44	0.00162009423660998	0.156459342574052	NA	156	0	0
34070	psya	2	4.64762747336377	-2.64762747336377	40	3	1331	1	78	52	0.00104124244045419	0.16371455401235	NA	156	0	0
34070	psya	3	5.65036719939117	-2.65036719939117	43	1	1000	1	89	78	0.00170403010416355	0.229382865129763	NA	156	0	0
34070	psya	4	6.65036719939117	-2.65036719939117	44	1	605	1	105	89	0.00170956831790996	0.262374510434719	NA	156	0	0
34070	psya	5	7.65036719939117	-2.65036719939117	45	1	211	1	113	105	0.00169132003597042	0.293577150788506	NA	156	0	0
34070	psya	6	8.65036719939117	-2.65036719939117	46	1	97	1	117	113	0.00158482559202405	0.290911968601772	NA	156	0	0
34095	edua	0	2.64739066463724	-2.64739066463724	NA	NA	NA	1	5	NA	NA	NA	NA	139	0	0
34095	edua	1	3.64739066463724	-2.64739066463724	18	13	25	0	5	5	0.00110544117043193	NA	0.00265042263119538	139	0	0
34095	edua	2	4.64739066463724	-2.64739066463724	31	5	38	0	6	5	0.000785664572914618	NA	0.00203720080273489	139	0	0
34095	edua	3	5.65013039066464	-2.65013039066464	36	2	41	1	11	6	0.000947066147574911	NA	0.00220536135643928	139	0	0
34095	edua	4	6.65013039066464	-2.65013039066464	38	5	89	0	14	11	0.00139245674190319	NA	0.00791115749029256	139	0	0
34095	edua	5	7.65013039066464	-2.65013039066464	43	3	50	1	15	14	0.00128572478393962	NA	0.0116527233672332	139	0	0
34095	edua	6	8.65013039066464	-2.65013039066464	46	4	43	1	16	15	0.00119389279778449	NA	0.0108608614770473	139	0	0
34366	psya	0	2.64457737189244	-2.64457737189244	NA	NA	NA	0	15	NA	NA	NA	NA	0	0	0
34366	psya	1	3.64457737189244	-2.64457737189244	5	0	508	1	23	15	0.00119607772114329	0.0503323547966478	NA	0	0	0
34366	psya	2	4.64457737189244	-2.64457737189244	5	0	246	1	25	23	0.000865010404233751	0.0844704514504957	NA	0	0	0
34366	psya	3	5.64731709791984	-2.64731709791984	5	1	368	1	30	25	0.000592217803146674	0.0854364292779844	NA	0	0	0
34366	psya	4	6.64731709791984	-2.64731709791984	6	0	119	1	33	30	0.000505272236838797	0.0912206463619268	NA	0	0	0
34366	psya	5	7.64731709791984	-2.64731709791984	6	0	317	1	39	33	0.000414702623210428	0.0915854341698544	NA	0	0	0
34366	psya	6	8.64731709791984	-2.64731709791984	6	1	146	1	42	39	0.000328472024997173	0.104278065674229	NA	0	0	0
34374	psya	0	2.6445280948757	-2.6445280948757	NA	NA	NA	0	2	NA	NA	NA	NA	79	0	0
34374	psya	1	3.6445280948757	-2.6445280948757	20	13	33	1	5	2	1.19854527695406e-06	0.00190370992151753	NA	79	0	0
34374	psya	2	4.6445280948757	-2.6445280948757	33	2	32	1	7	5	3.20544743360184e-05	0.00788873454781782	NA	79	0	0
34374	psya	3	5.64726782090309	-2.64726782090309	35	0	57	1	8	7	3.57919781055752e-05	0.0103760207437268	NA	79	0	0
34374	psya	4	6.6472678209031	-2.6472678209031	35	1	22	0	8	8	2.08664713406791e-05	0.0115847001055729	NA	79	0	0
34374	psya	5	7.6472678209031	-2.6472678209031	36	0	10	0	8	8	1.15978569850718e-05	0.0115758997712307	NA	79	0	0
34374	psya	6	8.6472678209031	-2.6472678209031	36	1	6	0	8	8	7.38501633956597e-06	0.0117405404759288	NA	79	0	0
34693	psya	0	2.64019650558092	-2.64019650558092	NA	NA	NA	1	37	NA	NA	NA	NA	364	0	0
34693	psya	1	3.64019650558092	-2.64019650558092	12	7	492	1	41	37	0.00234723999182658	0.153480392901452	NA	364	0	0
34693	psya	2	4.64019650558092	-2.64019650558092	19	0	397	1	44	41	0.00223705409503021	0.134574405689228	NA	364	0	0
34693	psya	3	5.64293623160832	-2.64293623160832	19	2	377	1	48	44	0.00185363532169118	0.128824211895158	NA	364	0	0
34693	psya	4	6.64293623160832	-2.64293623160832	21	0	124	1	56	48	0.0014711714630573	0.131386938240571	NA	364	0	0
34693	psya	5	7.64293623160832	-2.64293623160832	21	0	-75	0	55	56	0.00152846109703493	0.140793566628972	NA	364	0	0
34693	psya	6	8.64293623160832	-2.64293623160832	21	0	230	0	56	55	0.00103553080750886	0.132422599052832	NA	364	0	0
34865	inta	0	2.63859614408929	-2.63859614408929	NA	NA	NA	1	41	NA	NA	NA	NA	0	0	0
34865	inta	1	3.63859614408929	-2.63859614408929	5	7	432	1	55	41	0.00420309478987939	0.0861042697229532	0.0946107684673207	0	0	0
34865	inta	2	4.63859614408929	-2.63859614408929	12	1	661	0	63	55	0.0046316731120479	0.0880051220148761	0.0936547845912084	0	0	0
34865	inta	3	5.64133587011669	-2.64133587011669	13	2	553	1	83	63	0.00462549087461476	0.11229810906332	0.0824103224465065	0	0	0
34865	inta	4	6.64133587011669	-2.64133587011669	15	0	236	1	92	83	0.00528349461703523	0.130500149663286	0.0966872303071885	0	0	0
34865	inta	5	7.64133587011669	-2.64133587011669	15	0	223	1	95	92	0.00504677148988778	0.131134201901065	0.092351832685193	0	0	0
34865	inta	6	8.64133587011669	-2.64133587011669	15	0	133	1	97	95	0.00434243097792439	0.128914512360147	0.0863548658807317	0	0	0
34889	psya	0	2.63837205098935	-2.63837205098935	NA	NA	NA	1	8	NA	NA	NA	NA	0	0	0
34889	psya	1	3.63837205098935	-2.63837205098935	7	2	57	0	7	8	0.000148063042375097	0.0658201595593357	NA	0	0	0
34889	psya	2	4.63837205098935	-2.63837205098935	9	3	253	0	9	7	7.69904172157361e-05	0.0430238374002732	NA	0	0	0
34889	psya	3	5.64111177701674	-2.64111177701674	12	6	338	1	12	9	0.000187355382419612	0.042794361056852	NA	0	0	0
34889	psya	4	6.64111177701674	-2.64111177701674	18	2	295	0	13	12	0.000200380267496146	0.0403515616129739	NA	0	0	0
34889	psya	5	7.64111177701674	-2.64111177701674	20	1	103	0	14	13	0.00014809356000205	0.0489124501465381	NA	0	0	0
34889	psya	6	8.64111177701674	-2.64111177701674	21	1	98	1	17	14	0.000123758460941934	0.0467221594708283	NA	0	0	0
34919	inta	1	3.63725960806697	-2.63725960806697	NA	NA	NA	1	23	NA	NA	NA	NA	1379	0	0
34919	inta	2	4.63725960806697	-2.63725960806697	8	13	56	1	28	23	0.00141254822787367	0.029716469171905	0.0190865281964601	1379	0	0
34919	inta	3	5.63999933409437	-2.63999933409437	21	2	140	0	31	28	0.00170333838061579	0.0202705025874568	0.0242772493793723	1379	0	0
34919	inta	4	6.63999933409437	-2.63999933409437	23	4	-54	0	28	31	0.00133975194965921	0.018887584112802	0.0251200456225397	1379	0	0
34919	inta	5	7.63999933409437	-2.63999933409437	27	6	41	1	29	28	0.000972370649197741	0.0129133742290614	0.0224049566061814	1379	0	0
34919	inta	6	8.63999933409437	-2.63999933409437	33	4	81	1	31	29	0.000818708941160924	0.0115825344101765	0.0165027680970176	1379	0	0
34943	psya	0	2.63702593860984	-2.63702593860984	NA	NA	NA	1	22	NA	NA	NA	NA	0	0	0
34943	psya	1	3.63702593860984	-2.63702593860984	7	1	35	1	25	22	0.00101548873516719	0.0650451469190149	NA	0	0	0
34943	psya	2	4.63702593860984	-2.63702593860984	8	2	201	0	29	25	0.000347214686260508	0.0511688394222869	NA	0	0	0
34943	psya	3	5.63976566463724	-2.63976566463724	10	1	114	1	31	29	0.0003061140877385	0.0597100152111303	NA	0	0	0
34943	psya	4	6.63976566463724	-2.63976566463724	11	0	160	1	34	31	0.000274022839900627	0.0571046642788512	NA	0	0	0
34943	psya	5	7.63976566463724	-2.63976566463724	11	1	57	0	31	34	0.000275358325365375	0.0590169820393614	NA	0	0	0
34943	psya	6	8.63976566463724	-2.63976566463724	12	10	-43	0	26	31	0.000155772847005405	0.0542110099595024	NA	0	0	0
35213	psya	0	2.6344770421106	-2.6344770421106	NA	NA	NA	0	5	NA	NA	NA	NA	0	0	0
35213	psya	1	3.6344770421106	-2.6344770421106	3	1	33	0	7	5	0.000112795478573823	0.0130060028994187	NA	0	0	0
35213	psya	2	4.6344770421106	-2.6344770421106	4	3	56	1	8	7	2.39157145916011e-05	0.00889382553271856	NA	0	0	0
35213	psya	3	5.637216768138	-2.637216768138	7	0	57	0	10	8	1.65983300402124e-05	0.0121523795825105	NA	0	0	0
35213	psya	4	6.637216768138	-2.637216768138	7	1	22	0	12	10	1.09747365407797e-05	0.0155866306117657	NA	0	0	0
35213	psya	5	7.637216768138	-2.637216768138	8	0	25	0	12	12	9.72072092618722e-05	0.0146657263410817	NA	0	0	0
35213	psya	6	8.637216768138	-2.637216768138	8	3	13	0	12	12	8.34354747535079e-05	0.0149670068917902	NA	0	0	0
35243	psya	0	2.63412132166413	-2.63412132166413	NA	NA	NA	0	3	NA	NA	NA	NA	725	0	0
35243	psya	1	3.63412132166413	-2.63412132166413	8	3	27	0	4	3	5.16223812495763e-05	0.00104355540401264	NA	725	0	0
35243	psya	2	4.63412132166413	-2.63412132166413	11	17	24	0	4	4	4.46045016153567e-05	0.000987592509437774	NA	725	0	0
35243	psya	3	5.63686104769153	-2.63686104769153	28	0	14	0	4	4	3.78649562812614e-05	0.00177726237022348	NA	725	0	0
35243	psya	4	6.63686104769153	-2.63686104769153	28	3	31	1	6	4	2.44633613509307e-05	0.00168651248376542	NA	725	0	0
35243	psya	5	7.63686104769153	-2.63686104769153	31	4	2	0	6	6	6.61840658076009e-05	0.00256505804363079	NA	725	0	0
35243	psya	6	8.63686104769153	-2.63686104769153	35	1	26	0	8	6	2.68500457892227e-05	0.0031636462575491	NA	725	0	0
35442	psya	0	2.63289377219685	-2.63289377219685	NA	NA	NA	1	34	NA	NA	NA	NA	0	0	0
35442	psya	1	3.63289377219685	-2.63289377219685	33	24	279	1	38	34	0.00161690233163125	0.12092543372083	NA	0	0	0
35442	psya	2	4.63289377219685	-2.63289377219685	57	14	578	0	49	38	0.00122132184630716	0.093461730150415	NA	0	0	0
35442	psya	3	5.63563349822425	-2.63563349822425	71	17	426	1	47	49	0.0016860479176937	0.122629944300566	NA	0	0	0
35442	psya	4	6.63563349822425	-2.63563349822425	88	10	-351	1	40	47	0.0015034588699759	0.109094676617873	NA	0	0	0
35442	psya	5	7.63563349822425	-2.63563349822425	98	4	263	1	46	40	0.00111934932945477	0.0831397008769145	NA	0	0	0
35442	psya	6	8.63563349822425	-2.63563349822425	102	3	78	1	46	46	0.00118250962159909	0.0824738237455459	NA	0	0	0
36018	edua	0	2.62577029426687	-2.62577029426687	NA	NA	NA	0	7	NA	NA	NA	NA	0	0	0
36018	edua	1	3.62577029426687	-2.62577029426687	5	0	47	1	10	7	2.20756901995162e-06	NA	0.00884171980531211	0	0	0
36018	edua	2	4.62577029426687	-2.62577029426687	5	5	20	0	11	10	6.33436417800086e-06	NA	0.00966376523427251	0	0	0
36018	edua	3	5.62851002029427	-2.62851002029427	10	2	27	0	13	11	6.7573224958863e-06	NA	0.00620386966345323	0	0	0
36018	edua	4	6.62851002029427	-2.62851002029427	12	6	19	0	13	13	9.84428183076405e-06	NA	0.00558386059973426	0	0	0
36018	edua	5	7.62851002029427	-2.62851002029427	18	1	14	0	13	13	8.27418208479354e-06	NA	0.00431824734034545	0	0	0
36018	edua	6	8.62851002029427	-2.62851002029427	19	6	14	0	13	13	7.15484010509476e-06	NA	0.00363720709405746	0	0	0
36176	psya	0	2.62339519913749	-2.62339519913749	NA	NA	NA	1	166	NA	NA	NA	NA	0	0	0
36176	psya	1	3.62339519913749	-2.62339519913749	32	12	2159	1	235	166	0.0407870580784858	0.406606696573196	NA	0	0	0
36176	psya	2	4.62339519913749	-2.62339519913749	44	12	1434	1	262	235	0.0435142742984424	0.454740002841562	NA	0	0	0
36176	psya	3	5.62613492516489	-2.62613492516489	56	20	865	1	290	262	0.0359321243029855	0.416730133834514	NA	0	0	0
36176	psya	4	6.62613492516489	-2.62613492516489	76	5	512	1	304	290	0.0304710829836545	0.415430512607898	NA	0	0	0
36176	psya	5	7.62613492516489	-2.62613492516489	81	3	691	1	321	304	0.0279338566878014	0.402843197457629	NA	0	0	0
36176	psya	6	8.62613492516489	-2.62613492516489	84	1	921	1	330	321	0.0246653748319809	0.409670506116716	NA	0	0	0
36501	edua	0	2.62028129756469	-2.62028129756469	NA	NA	NA	0	5	NA	NA	NA	NA	0	0	0
36501	edua	1	3.62028129756469	-2.62028129756469	3	1	147	0	8	5	1.39393338949946e-06	NA	0	0	0	0
36501	edua	2	4.62028129756469	-2.62028129756469	4	0	15	0	7	8	7.67862501922853e-05	NA	0.043255208283898	0	0	0
36501	edua	3	5.62302102359209	-2.62302102359209	4	2	92	0	8	7	9.18700387530648e-06	NA	0.00379592348989902	0	0	0
36501	edua	4	6.62302102359209	-2.62302102359209	6	0	34	0	8	8	3.78228840322599e-05	NA	0.0343218839562778	0	0	0
36501	edua	5	7.62302102359209	-2.62302102359209	6	0	23	1	11	8	2.8976864088867e-05	NA	0.0317094186061354	0	0	0
36501	edua	6	8.62302102359208	-2.62302102359208	6	0	21	0	11	11	7.51918930282415e-05	NA	0.0322178266527219	0	0	0
36511	psya	0	2.62020541603247	-2.62020541603247	NA	NA	NA	1	18	NA	NA	NA	NA	0	0	0
36511	psya	1	3.62020541603247	-2.62020541603247	11	4	211	1	28	18	0.000937849771290414	0.045530046649746	NA	0	0	0
36511	psya	2	4.62020541603247	-2.62020541603247	15	6	127	1	36	28	0.000864601654205381	0.0429492831107392	NA	0	0	0
36511	psya	3	5.62294514205987	-2.62294514205987	21	5	-68	1	39	36	0.000865073717725653	0.0388834586134066	NA	0	0	0
36511	psya	4	6.62294514205987	-2.62294514205987	26	4	49	1	43	39	0.00036723490762913	0.0193156369121592	NA	0	0	0
36511	psya	5	7.62294514205987	-2.62294514205987	30	0	39	1	44	43	0.000360073190496641	0.020860054179756	NA	0	0	0
36511	psya	6	8.62294514205987	-2.62294514205987	30	1	127	1	50	44	0.000246695309506689	0.0228171569969334	NA	0	0	0
36544	psya	0	2.61998395484526	-2.61998395484526	NA	NA	NA	1	58	NA	NA	NA	NA	117	0	0
36544	psya	1	3.61998395484526	-2.61998395484526	26	24	901	1	76	58	0.00891635552021324	0.102995528697659	NA	117	0	0
36544	psya	2	4.61998395484526	-2.61998395484526	50	7	504	1	86	76	0.00746259290728923	0.126453858697424	NA	117	0	0
36544	psya	3	5.62272368087265	-2.62272368087265	57	3	498	1	93	86	0.00734106535970274	0.114834918059937	NA	117	0	0
36544	psya	4	6.62272368087265	-2.62272368087265	60	3	341	1	95	93	0.00680782103071436	0.112508283327387	NA	117	0	0
36544	psya	5	7.62272368087265	-2.62272368087265	63	0	427	1	105	95	0.00601684987759859	0.111496112918908	NA	117	0	0
36544	psya	6	8.62272368087265	-2.62272368087265	63	3	414	1	109	105	0.00565808348997641	0.11652779806435	NA	117	0	0
36564	inta	0	2.61984157787925	-2.61984157787925	NA	NA	NA	0	6	NA	NA	NA	NA	0	0	0
36566	inta	0	2.61983333333333	-2.61983333333333	NA	NA	NA	1	15	NA	NA	NA	NA	0	0	0
36566	inta	1	3.61983333333333	-2.61983333333333	4	4	982	1	37	15	0.00146154218758105	0.0694078044143475	0.0415825308497678	0	0	0
36566	inta	2	4.61983333333333	-2.61983333333333	8	2	149	0	34	37	0.00266032532732222	0.124290262097957	0.0473381232810957	0	0	0
36566	inta	3	5.62257305936073	-2.62257305936073	10	0	153	1	36	34	0.0014720611246466	0.102992837293448	0.0456576466206374	0	0	0
36566	inta	4	6.62257305936073	-2.62257305936073	10	2	-112	0	30	36	0.00120677621219012	0.0960472124274529	0.0401949648650391	0	0	0
36566	inta	5	7.62257305936073	-2.62257305936073	12	3	132	0	32	30	0.000314151072858176	0.0799281455314203	0.0177285065272679	0	0	0
36566	inta	6	8.62257305936073	-2.62257305936073	15	2	-1173	1	21	32	0.000321301392581782	0.0803859485735455	0.0109877476410295	0	0	0
36660	psya	0	2.61807090309488	-2.61807090309488	NA	NA	NA	1	12	NA	NA	NA	NA	102	0	1
36660	psya	1	3.61807090309488	-2.61807090309488	16	28	330	1	25	12	0.000149062206760223	0.0159933901583052	NA	102	0	1
36660	psya	2	4.61807090309488	-2.61807090309488	44	6	86	1	28	25	0.00184129155381841	0.0436883382034675	NA	102	0	1
36660	psya	3	5.62081062912227	-2.62081062912227	50	3	208	1	32	28	0.00170478636205744	0.0378917565581179	NA	102	0	1
36660	psya	4	6.62081062912227	-2.62081062912227	53	5	92	1	35	32	0.00152982386464491	0.0378187696449946	NA	102	0	1
36660	psya	5	7.62081062912227	-2.62081062912227	58	1	228	1	41	35	0.00147348871067613	0.0382972649368478	NA	102	0	1
36660	psya	6	8.62081062912227	-2.62081062912227	59	0	65	1	42	41	0.00122893366182247	0.0399718941270815	NA	102	0	1
36687	psya	0	2.61778748097412	-2.61778748097412	NA	NA	NA	1	29	NA	NA	NA	NA	0	0	0
36687	psya	1	3.61778748097412	-2.61778748097412	20	15	294	1	37	29	0.00203179758994288	0.0696886409434605	NA	0	0	0
36687	psya	2	4.61778748097413	-2.61778748097413	35	10	-102	1	29	37	0.00121778222600628	0.0485069499256755	NA	0	0	0
36687	psya	3	5.62052720700152	-2.62052720700152	45	3	94	1	32	29	0.000463854559057364	0.0341342635244883	NA	0	0	0
36687	psya	4	6.62052720700152	-2.62052720700152	48	1	597	1	34	32	0.000553061835311846	0.0389770192871456	NA	0	0	0
36687	psya	5	7.62052720700152	-2.62052720700152	49	4	275	1	44	34	0.000699145869874168	0.0610469473803941	NA	0	0	0
36687	psya	6	8.62052720700152	-2.62052720700152	53	1	-26	1	43	44	0.000615920757611279	0.0681483266021678	NA	0	0	0
36749	edua	0	2.61733231861999	-2.61733231861999	NA	NA	NA	1	27	NA	NA	NA	NA	0	0	0
36749	edua	1	3.61733231861999	-2.61733231861999	7	4	192	1	36	27	0.00437485834031441	NA	0.0575269991328483	0	0	0
36749	edua	2	4.61733231861999	-2.61733231861999	11	2	453	1	51	36	0.00419280990484718	NA	0.0508198019609855	0	0	0
36749	edua	3	5.62007204464739	-2.62007204464739	13	3	154	1	57	51	0.00377892262621182	NA	0.0752507860033961	0	0	0
36749	edua	4	6.62007204464739	-2.62007204464739	16	2	155	1	63	57	0.0034819757214064	NA	0.0715806736072874	0	0	0
36749	edua	5	7.62007204464739	-2.62007204464739	18	5	92	1	64	63	0.00310395139982327	NA	0.0700798723248956	0	0	0
36749	edua	6	8.62007204464739	-2.62007204464739	23	0	86	1	66	64	0.00253314156446031	NA	0.0628148668051327	0	0	0
36786	psya	0	2.61708935819381	-2.61708935819381	NA	NA	NA	1	51	NA	NA	NA	NA	0	0	0
36786	psya	1	3.61708935819381	-2.61708935819381	24	11	667	1	71	51	0.004115084825057	0.104720836444117	NA	0	0	0
36786	psya	2	4.61708935819381	-2.61708935819381	35	3	355	1	72	71	0.00291957543264102	0.149823799664484	NA	0	0	0
36786	psya	3	5.61982908422121	-2.61982908422121	38	4	330	1	80	72	0.00213126484477041	0.167052423719674	NA	0	0	0
36786	psya	4	6.61982908422121	-2.61982908422121	42	1	121	1	78	80	0.00186501868875488	0.167396877519692	NA	0	0	0
36786	psya	5	7.61982908422121	-2.61982908422121	43	1	412	1	82	78	0.00162352401492318	0.154788855979185	NA	0	0	0
36786	psya	6	8.61982908422121	-2.61982908422121	44	1	322	0	90	82	0.00141368925866944	0.159589283035086	NA	0	0	0
36862	edua	0	2.61627866565195	-2.61627866565195	NA	NA	NA	1	103	NA	NA	NA	NA	0	0	0
36862	edua	1	3.61627866565195	-2.61627866565195	31	18	494	1	134	103	0.0197768862060781	NA	0.453019894909113	0	0	0
36862	edua	2	4.61627866565195	-2.61627866565195	49	27	714	1	183	134	0.0171207074692058	NA	0.453567913314688	0	0	0
36862	edua	3	5.61901839167935	-2.61901839167935	76	8	593	1	213	183	0.0187737961947553	NA	0.523174219833355	0	0	0
36862	edua	4	6.61901839167935	-2.61901839167935	84	10	419	1	232	213	0.0189306261891573	NA	0.486162937509453	0	0	0
36862	edua	5	7.61901839167935	-2.61901839167935	94	11	887	1	288	232	0.0177526799142927	NA	0.453916460687391	0	0	0
36862	edua	6	8.61901839167935	-2.61901839167935	105	1	241	1	286	288	0.0206285180441362	NA	0.479735626076673	0	0	0
36874	edua	0	2.61541393962456	-2.61541393962456	NA	NA	NA	1	3	NA	NA	NA	NA	0	0	0
36874	edua	1	3.61541393962456	-2.61541393962456	2	0	56	0	4	3	7.23939495096139e-06	NA	0.0287036657666135	0	0	0
36874	edua	2	4.61541393962456	-2.61541393962456	2	0	40	0	4	4	9.81574829229232e-06	NA	0.0253024513007584	0	0	0
36874	edua	3	5.61815366565195	-2.61815366565195	2	0	12	0	4	4	8.62200033530569e-06	NA	0.0248689925890644	0	0	0
36874	edua	4	6.61815366565195	-2.61815366565195	2	0	22	0	4	4	5.80408679380752e-06	NA	0.0213875158672913	0	0	0
36874	edua	5	7.61815366565195	-2.61815366565195	2	0	25	0	4	4	4.58214613135551e-06	NA	0.0187456715093385	0	0	0
36874	edua	6	8.61815366565195	-2.61815366565195	2	0	23	0	5	4	3.86817906420328e-06	NA	0.0182338394852313	0	0	0
36984	psya	0	2.61387649036022	-2.61387649036022	NA	NA	NA	1	81	NA	NA	NA	NA	0	0	0
36984	psya	1	3.61387649036022	-2.61387649036022	14	8	796	1	103	81	0.00958746923506936	0.209402615834449	NA	0	0	0
36984	psya	2	4.61387649036022	-2.61387649036022	22	5	640	1	115	103	0.00965109199407301	0.192952768272634	NA	0	0	0
36984	psya	3	5.61661621638762	-2.61661621638762	27	4	548	1	125	115	0.00757480442514799	0.181530840247202	NA	0	0	0
36984	psya	4	6.61661621638762	-2.61661621638762	31	2	260	1	132	125	0.00709973438258503	0.183835733366983	NA	0	0	0
36984	psya	5	7.61661621638762	-2.61661621638762	33	3	538	1	142	132	0.00653935929732035	0.182316465598754	NA	0	0	0
36984	psya	6	8.61661621638762	-2.61661621638762	36	3	337	1	152	142	0.00677152023121272	0.193543632132187	NA	0	0	0
37019	psya	0	2.61283406265855	-2.61283406265855	NA	NA	NA	1	23	NA	NA	NA	NA	0	0	0
37019	psya	1	3.61283406265855	-2.61283406265855	2	1	425	1	32	23	0.000753277519241992	0.0726658306251675	NA	0	0	0
37019	psya	2	4.61283406265855	-2.61283406265855	3	2	294	1	45	32	0.000654263982410145	0.0736471498169088	NA	0	0	0
37019	psya	3	5.61557378868595	-2.61557378868595	5	2	422	1	56	45	0.00163152681343173	0.0716183865522592	NA	0	0	0
37019	psya	4	6.61557378868595	-2.61557378868595	7	1	131	1	61	56	0.00172875065717494	0.0822014426187128	NA	0	0	0
37019	psya	5	7.61557378868595	-2.61557378868595	8	1	241	1	77	61	0.00183693385412207	0.0807173522306477	NA	0	0	0
37019	psya	6	8.61557378868595	-2.61557378868595	9	0	87	1	83	77	0.00198849462053412	0.088284773906338	NA	0	0	0
37048	psya	0	2.61226785261289	-2.61226785261289	NA	NA	NA	1	8	NA	NA	NA	NA	0	0	0
37048	psya	1	3.61226785261289	-2.61226785261289	5	6	291	1	12	8	5.1946535329369e-05	0.0067858054103461	NA	0	0	0
37048	psya	2	4.61226785261289	-2.61226785261289	11	3	58	0	13	12	0.000513309625387016	0.02672771829087	NA	0	0	0
37048	psya	3	5.61500757864028	-2.61500757864028	14	1	138	1	20	13	0.000372225303139879	0.022542734755327	NA	0	0	0
37048	psya	4	6.61500757864028	-2.61500757864028	15	3	12	1	21	20	0.000749740229285826	0.0239481001902033	NA	0	0	0
37048	psya	5	7.61500757864028	-2.61500757864028	18	1	43	1	22	21	0.000668476260455016	0.0230385352032733	NA	0	0	0
37048	psya	6	8.61500757864028	-2.61500757864028	19	1	275	0	24	22	0.000587070098705389	0.022156827745062	NA	0	0	0
37265	psya	0	2.61006814434297	-2.61006814434297	NA	NA	NA	1	7	NA	NA	NA	NA	0	0	0
37265	psya	1	3.61006814434297	-2.61006814434297	6	4	141	1	11	7	0.000119005312730165	0.0121286392734558	NA	0	0	0
37265	psya	2	4.61006814434297	-2.61006814434297	10	2	124	0	11	11	0.000119984581263508	0.0141359267995965	NA	0	0	0
37265	psya	3	5.61280787037037	-2.61280787037037	12	3	122	0	12	11	9.13412430746194e-05	0.0138081375569288	NA	0	0	0
37265	psya	4	6.61280787037037	-2.61280787037037	15	1	129	1	15	12	7.69277305408998e-05	0.012901866622547	NA	0	0	0
37265	psya	5	7.61280787037037	-2.61280787037037	16	1	-221	0	15	15	0.000182338303366587	0.0145374252486872	NA	0	0	0
37265	psya	6	8.61280787037037	-2.61280787037037	17	0	33	0	15	15	9.68977955102225e-05	0.0143461584846705	NA	0	0	0
37704	psya	0	2.60586643835616	-2.60586643835616	NA	NA	NA	1	7	NA	NA	NA	NA	0	0	0
37704	psya	1	3.60586643835616	-2.60586643835616	4	0	33	1	10	7	0.000592284814641034	0.00618713785334726	NA	0	0	0
37704	psya	2	4.60586643835616	-2.60586643835616	4	5	37	0	9	10	0.000200194229293699	0.00721196145347217	NA	0	0	0
37704	psya	3	5.60860616438356	-2.60860616438356	9	0	48	1	11	9	0.000195795843245442	0.0114070306796673	NA	0	0	0
37704	psya	4	6.60860616438356	-2.60860616438356	9	1	46	0	14	11	9.06999307015233e-05	0.0109911346434888	NA	0	0	0
37704	psya	5	7.60860616438356	-2.60860616438356	10	0	15	0	14	14	0.000160064967087264	0.0109698511341947	NA	0	0	0
37704	psya	6	8.60860616438356	-2.60860616438356	10	1	13	0	15	14	0.000122960038029468	0.0104457761205921	NA	0	0	0
37815	psya	0	2.60418537544394	-2.60418537544394	NA	NA	NA	0	2	NA	NA	NA	NA	0	0	0
37815	psya	1	3.60418537544394	-2.60418537544394	6	3	6	1	3	2	0	0.000172318460165759	NA	0	0	0
37815	psya	2	4.60418537544394	-2.60418537544394	9	1	267	0	4	3	1.73783470351204e-05	0.00018093715435038	NA	0	0	0
37815	psya	3	5.60692510147133	-2.60692510147133	10	3	51	0	4	4	1.87364684864274e-05	0.00023318832380141	NA	0	0	0
37815	psya	4	6.60692510147133	-2.60692510147133	13	1	55	0	5	4	1.79389151568926e-05	0.00019291197080665	NA	0	0	0
37815	psya	5	7.60692510147133	-2.60692510147133	14	0	28	0	5	5	4.52886876814916e-05	0.000202996251414656	NA	0	0	0
37815	psya	6	8.60692510147133	-2.60692510147133	14	0	32	0	5	5	3.46094052127791e-05	0.000182897289094802	NA	0	0	0
37934	psya	0	2.60319986681887	-2.60319986681887	NA	NA	NA	1	5	NA	NA	NA	NA	0	0	0
37934	psya	1	3.60319986681887	-2.60319986681887	5	1	30	1	7	5	0.000132503437086434	0.0065942302877698	NA	0	0	0
37934	psya	2	4.60319986681887	-2.60319986681887	6	13	45	1	9	7	7.95080199835298e-05	0.0069941710921647	NA	0	0	0
37934	psya	3	5.60593959284627	-2.60593959284627	19	4	94	1	16	9	5.92360408044394e-05	0.00570595945084714	NA	0	0	0
37934	psya	4	6.60593959284627	-2.60593959284627	23	16	117	1	21	16	0.000359745977337127	0.0098310787589225	NA	0	0	0
37934	psya	5	7.60593959284627	-2.60593959284627	39	10	38	1	23	21	0.000661748429015102	0.0114952332294936	NA	0	0	0
37934	psya	6	8.60593959284627	-2.60593959284627	49	7	-14	1	26	23	0.000649856045689624	0.0123751602352642	NA	0	0	0
38043	psya	0	2.60140772450533	-2.60140772450533	NA	NA	NA	0	3	NA	NA	NA	NA	0	0	0
38043	psya	1	3.60140772450533	-2.60140772450533	8	1	33	0	4	3	0.000539095849073231	0.00174893416837705	NA	0	0	0
38043	psya	2	4.60140772450533	-2.60140772450533	9	0	-67	1	4	4	0.000387881865770794	0.0017629394278591	NA	0	0	0
38043	psya	3	5.60414745053272	-2.60414745053272	9	2	59	0	6	4	0.000309504991026552	0.000663790079325133	NA	0	0	0
38043	psya	4	6.60414745053273	-2.60414745053273	11	0	19	1	8	6	9.9384992335827e-05	0.000551248143694428	NA	0	0	0
38043	psya	5	7.60414745053273	-2.60414745053273	11	0	-1	0	7	8	0.000179468332116998	0.00125736513363319	NA	0	0	0
38043	psya	6	8.60414745053273	-2.60414745053273	11	0	3	0	7	7	0.000149944619238118	0.00119021092349929	NA	0	0	0
38058	psya	0	2.60123823566717	-2.60123823566717	NA	NA	NA	1	62	NA	NA	NA	NA	116	0	0
38058	psya	1	3.60123823566717	-2.60123823566717	4	11	1090	1	98	62	0.0038013604341292	0.217032166167396	NA	116	0	0
38058	psya	2	4.60123823566717	-2.60123823566717	15	15	725	1	117	98	0.00268780306597906	0.291209489745991	NA	116	0	0
38058	psya	3	5.60397796169457	-2.60397796169457	30	3	644	1	129	117	0.00255918521389941	0.325972226018595	NA	116	0	0
38058	psya	4	6.60397796169457	-2.60397796169457	33	0	-204	1	132	129	0.0023057172476219	0.33535071358561	NA	116	0	0
38058	psya	5	7.60397796169457	-2.60397796169457	33	2	435	1	145	132	0.00138481062036269	0.297716682672	NA	116	0	0
38058	psya	6	8.60397796169457	-2.60397796169457	35	0	360	1	152	145	0.001229340550419	0.305438656984623	NA	116	0	0
38274	psya	0	2.59839751395231	-2.59839751395231	NA	NA	NA	0	2	NA	NA	NA	NA	0	0	0
38274	psya	1	3.59839751395231	-2.59839751395231	5	5	34	0	2	2	2.58576429819386e-06	0.00425438623414331	NA	0	0	0
38274	psya	2	4.59839751395231	-2.59839751395231	10	4	33	1	4	2	1.26055620330224e-06	0.00452313658524977	NA	0	0	0
38274	psya	3	5.60113723997971	-2.60113723997971	14	1	8	0	4	4	0.000307092100955779	0.00477462282498937	NA	0	0	0
38274	psya	4	6.60113723997971	-2.60113723997971	15	3	10	0	4	4	0.00026438591947945	0.00453458990748631	NA	0	0	0
38274	psya	5	7.60113723997971	-2.60113723997971	18	0	11	0	4	4	0.000236658667568992	0.00418392535877838	NA	0	0	0
38274	psya	6	8.60113723997971	-2.60113723997971	18	6	96	0	4	4	0.000210942109219861	0.00408205594940849	NA	0	0	0
38630	psya	0	2.59317843099949	-2.59317843099949	NA	NA	NA	1	53	NA	NA	NA	NA	0	0	0
38630	psya	1	3.59317843099949	-2.59317843099949	6	3	686	1	68	53	0.00219157252759596	0.122155495895877	NA	0	0	0
38630	psya	2	4.59317843099949	-2.59317843099949	9	3	572	1	78	68	0.00142539061386613	0.154393406765845	NA	0	0	0
38630	psya	3	5.59591815702689	-2.59591815702689	12	3	282	1	75	78	0.00113103770933825	0.151926830773918	NA	0	0	0
38630	psya	4	6.59591815702689	-2.59591815702689	15	0	455	1	80	75	0.000790984763300643	0.127614749532444	NA	0	0	0
38630	psya	5	7.59591815702689	-2.59591815702689	15	1	516	1	89	80	0.000699084110952551	0.130719226013653	NA	0	0	0
38630	psya	6	8.59591815702689	-2.59591815702689	16	2	315	1	93	89	0.000846494652864827	0.140078254333856	NA	0	0	0
38668	psya	0	2.59287328767123	-2.59287328767123	NA	NA	NA	1	87	NA	NA	NA	NA	6314	0	1
38668	psya	1	3.59287328767123	-2.59287328767123	90	16	879	1	98	87	0.0126103224842721	0.21688377896501	NA	6314	0	1
38668	psya	2	4.59287328767123	-2.59287328767123	106	5	886	1	112	98	0.00676285885611114	0.202605117743288	NA	6314	0	1
38668	psya	3	5.59561301369863	-2.59561301369863	111	5	444	1	106	112	0.00603832547190605	0.206249258471344	NA	6314	0	1
38668	psya	4	6.59561301369863	-2.59561301369863	116	7	391	0	110	106	0.00307706634187498	0.199232509270806	NA	6314	0	1
38668	psya	5	7.59561301369863	-2.59561301369863	123	4	397	1	115	110	0.00264446572785917	0.198584262646323	NA	6314	0	1
38668	psya	6	8.59561301369863	-2.59561301369863	127	2	371	0	119	115	0.00229055595889554	0.205744648427476	NA	6314	0	1
38888	psya	0	2.58971689497717	-2.58971689497717	NA	NA	NA	1	22	NA	NA	NA	NA	0	0	0
38888	psya	1	3.58971689497717	-2.58971689497717	7	0	340	1	30	22	0.000521443709720423	0.0481551488556712	NA	0	0	0
38888	psya	2	4.58971689497717	-2.58971689497717	7	1	315	1	40	30	0.000420578945850474	0.0639043193082401	NA	0	0	0
38888	psya	3	5.59245662100457	-2.59245662100457	8	3	246	0	41	40	0.000646068857525104	0.0737994362559566	NA	0	0	0
38888	psya	4	6.59245662100457	-2.59245662100457	11	2	150	1	42	41	0.000391515635820199	0.0618358916317252	NA	0	0	0
38888	psya	5	7.59245662100457	-2.59245662100457	13	2	228	1	48	42	0.00033496373373925	0.0601048815797092	NA	0	0	0
38888	psya	6	8.59245662100457	-2.59245662100457	15	0	250	1	49	48	0.000357772687890665	0.0659223733965875	NA	0	0	0
39340	psya	0	2.58445284753932	-2.58445284753932	NA	NA	NA	1	11	NA	NA	NA	NA	0	0	0
39919	psya	0	2.57816761796043	-2.57816761796043	NA	NA	NA	1	15	NA	NA	NA	NA	0	0	0
39919	psya	1	3.57816761796043	-2.57816761796043	10	3	45	1	19	15	0.000247593077882469	0.00245852995112585	NA	0	0	0
39919	psya	2	4.57816761796043	-2.57816761796043	13	0	28	1	21	19	0.000286306171364844	0.00473322322693539	NA	0	0	0
39919	psya	3	5.58090734398782	-2.58090734398782	13	1	23	0	21	21	0.000372863175299521	0.00352588133768509	NA	0	0	0
39919	psya	4	6.58090734398782	-2.58090734398782	14	4	39	1	23	21	0.000287419347570211	0.00323943040927761	NA	0	0	0
39919	psya	5	7.58090734398782	-2.58090734398782	18	2	11	0	23	23	0.000204352420067995	0.00317072992978316	NA	0	0	0
39919	psya	6	8.58090734398782	-2.58090734398782	20	2	6	0	23	23	0.000166824244139759	0.0028664695750756	NA	0	0	0
40459	psya	0	2.57068883181126	-2.57068883181126	NA	NA	NA	1	19	NA	NA	NA	NA	0	0	0
40459	psya	1	3.57068883181126	-2.57068883181126	5	10	460	1	26	19	0.000150251840814807	0.0438884728040505	NA	0	0	0
40459	psya	2	4.57068883181126	-2.57068883181126	15	1	82	1	30	26	0.000116542776540714	0.052546640387366	NA	0	0	0
40459	psya	3	5.57342855783866	-2.57342855783866	16	3	138	0	30	30	0.000135270341202955	0.0592611866087754	NA	0	0	0
40459	psya	4	6.57342855783866	-2.57342855783866	19	1	98	1	31	30	0.000105755426010276	0.0508564065563223	NA	0	0	0
40459	psya	5	7.57342855783866	-2.57342855783866	20	0	164	0	32	31	0.000106775488127933	0.0468086003189324	NA	0	0	0
40459	psya	6	8.57342855783866	-2.57342855783866	20	1	494	0	38	32	8.40564740550179e-05	0.049705412194406	NA	0	0	0
40625	psya	0	2.56807534246575	-2.56807534246575	NA	NA	NA	0	8	NA	NA	NA	NA	0	0	0
40625	psya	1	3.56807534246575	-2.56807534246575	5	1	-3	0	8	8	1.78674052264719e-05	0.0294554223351611	NA	0	0	0
40625	psya	2	4.56807534246575	-2.56807534246575	6	0	74	0	9	8	1.08364169700417e-05	0.0212740622141379	NA	0	0	0
40625	psya	3	5.57081506849315	-2.57081506849315	6	1	152	0	10	9	9.4572547826109e-06	0.0207948579172741	NA	0	0	0
40625	psya	4	6.57081506849315	-2.57081506849315	7	3	263	0	11	10	7.57412819801162e-06	0.0228451996243321	NA	0	0	0
40625	psya	5	7.57081506849315	-2.57081506849315	10	0	85	0	11	11	8.64907901644807e-06	0.0265545250670422	NA	0	0	0
40625	psya	6	8.57081506849315	-2.57081506849315	10	7	222	0	12	11	7.82530656643141e-06	0.0259588356904959	NA	0	0	0
40783	edua	0	2.56514491374937	-2.56514491374937	NA	NA	NA	1	7	NA	NA	NA	NA	86	0	0
40783	edua	1	3.56514491374937	-2.56514491374937	7	3	95	1	5	7	0.000552834747378299	NA	0.0307722707097816	86	0	0
40783	edua	2	4.56514491374937	-2.56514491374937	10	4	34	0	6	5	9.44460490971955e-05	NA	0.0203895936846448	86	0	0
40783	edua	3	5.56788463977676	-2.56788463977676	14	2	23	0	6	6	6.50463308328635e-05	NA	0.0189292308033882	86	0	0
40783	edua	4	6.56788463977676	-2.56788463977676	16	0	31	1	7	6	3.01629209282116e-05	NA	0.0160486622464991	86	0	0
40783	edua	5	7.56788463977676	-2.56788463977676	16	3	48	0	8	7	3.13830008834935e-05	NA	0.0150765654171594	86	0	0
40783	edua	6	8.56788463977676	-2.56788463977676	19	0	19	0	8	8	2.4916777180788e-05	NA	0.0139883254978403	86	0	0
40806	edua	0	2.56488869863014	-2.56488869863014	NA	NA	NA	0	3	NA	NA	NA	NA	0	0	0
40806	edua	1	3.56488869863014	-2.56488869863014	1	0	32	0	3	3	4.63238565098667e-05	NA	0.00860460089543947	0	0	0
40806	edua	2	4.56488869863014	-2.56488869863014	1	0	12	0	3	3	1.65094020703647e-05	NA	0.00591612195675159	0	0	0
40806	edua	3	5.56762842465753	-2.56762842465753	1	0	4	0	3	3	2.88914841842461e-05	NA	0.00619371773493923	0	0	0
40806	edua	4	6.56762842465753	-2.56762842465753	1	0	12	0	3	3	2.02966736369733e-05	NA	0.00536146242447394	0	0	0
40806	edua	5	7.56762842465753	-2.56762842465753	1	0	13	0	3	3	1.47829802404779e-05	NA	0.0047130642473828	0	0	0
40806	edua	6	8.56762842465753	-2.56762842465753	1	0	6	0	3	3	8.17606528156846e-06	NA	0.0046551737789963	0	0	0
41012	psya	0	2.56004252283105	-2.56004252283105	NA	NA	NA	1	5	NA	NA	NA	NA	7596	0	0
41012	psya	1	3.56004252283105	-2.56004252283105	28	8	196	1	7	5	9.35316857763919e-05	0.0160286442560718	NA	7596	0	0
41012	psya	2	4.56004252283105	-2.56004252283105	36	11	246	0	12	7	0.000403236791740648	0.0181115807978524	NA	7596	0	0
41012	psya	3	5.56278224885845	-2.56278224885845	47	1	-22	0	13	12	9.45429526334728e-05	0.0407002841215715	NA	7596	0	0
41012	psya	4	6.56278224885845	-2.56278224885845	48	4	51	0	13	13	7.44805578220985e-05	0.0382850754036761	NA	7596	0	0
41012	psya	5	7.56278224885845	-2.56278224885845	52	1	61	0	13	13	4.1990811751621e-05	0.0393734792977295	NA	7596	0	0
41012	psya	6	8.56278224885845	-2.56278224885845	53	7	34	1	14	13	3.35121627763354e-05	0.0391985390012366	NA	7596	0	0
41060	inta	0	2.5596614028412	-2.5596614028412	NA	NA	NA	1	9	NA	NA	NA	NA	411	0	0
41060	inta	1	3.5596614028412	-2.5596614028412	7	2	122	1	14	9	0.000708055251411922	0.0159832256224184	0.00574884691900239	411	0	0
41060	inta	2	4.5596614028412	-2.5596614028412	9	3	211	1	15	14	0.000603517483644481	0.0145785606052926	0.00581894370781982	411	0	0
41060	inta	3	5.56240112886859	-2.56240112886859	12	6	205	1	17	15	0.000423116596161903	0.0119284386314786	0.00637919273730197	411	0	0
41060	inta	4	6.5624011288686	-2.5624011288686	18	1	101	0	17	17	0.000375033904450747	0.00967448476741707	0.00526949991255593	411	0	0
41060	inta	5	7.5624011288686	-2.5624011288686	19	11	117	1	19	17	0.00015261243362826	0.00987559441311585	0.00494882912955985	411	0	0
41060	inta	6	8.5624011288686	-2.5624011288686	30	3	40	0	20	19	0.000148992111512867	0.0118286873085368	0.00418711885486568	411	0	0
41066	psya	0	2.55959649289701	-2.55959649289701	NA	NA	NA	1	17	NA	NA	NA	NA	35631	1	0
41066	psya	1	3.55959649289701	-2.55959649289701	37	36	179	1	27	17	0.000786502296723698	0.0108841924030959	NA	35631	1	0
41066	psya	2	4.55959649289701	-2.55959649289701	73	197	624	1	45	27	0.000705815508844079	0.0201955344293209	NA	35631	1	0
41066	psya	3	5.5623362189244	-2.5623362189244	270	58	343	0	49	45	0.00114310290886887	0.0420435905976165	NA	35631	1	0
41066	psya	4	6.5623362189244	-2.5623362189244	328	89	640	1	60	49	0.00100605251128875	0.0513758767559721	NA	35631	1	0
41066	psya	5	7.5623362189244	-2.5623362189244	417	12	212	1	62	60	0.00167224620951609	0.0724199133603387	NA	35631	1	0
41066	psya	6	8.5623362189244	-2.5623362189244	429	9	-60	1	62	62	0.00150291126955816	0.0710137525904057	NA	35631	1	0
41163	psya	3	5.56028104388635	-2.56028104388635	NA	NA	NA	1	14	NA	NA	NA	NA	0	0	0
41163	psya	4	6.56028104388635	-2.56028104388635	5	1	-48	1	12	14	2.62692233398996e-05	0.0203389754120018	NA	0	0	0
41163	psya	5	7.56028104388635	-2.56028104388635	6	2	12	0	12	12	7.3736898600277e-06	0.0142649906496208	NA	0	0	0
41163	psya	6	8.56028104388635	-2.56028104388635	8	1	240	1	24	12	4.74334509959702e-06	0.0137532650104668	NA	0	0	0
41169	edua	0	2.55744571283612	-2.55744571283612	NA	NA	NA	1	7	NA	NA	NA	NA	0	0	0
41169	edua	1	3.55744571283612	-2.55744571283612	5	7	70	1	9	7	0.000202898444570401	NA	0.0461137104788155	0	0	0
41169	edua	2	4.55744571283612	-2.55744571283612	12	10	35	0	9	9	0.000153626314089541	NA	0.0430590104339312	0	0	0
41169	edua	3	5.56018543886352	-2.56018543886352	22	2	-3	1	10	9	9.70228430669101e-05	NA	0.0356692449142597	0	0	0
41169	edua	4	6.56018543886352	-2.56018543886352	24	7	15	1	11	10	0.000101168937999026	NA	0.0282532737308998	0	0	0
41169	edua	5	7.56018543886352	-2.56018543886352	31	2	167	0	13	11	0.000128502591683652	NA	0.0257013512686731	0	0	0
41169	edua	6	8.56018543886352	-2.56018543886352	33	4	34	1	14	13	0.000166071363236535	NA	0.0249725893356686	0	0	0
41217	psya	0	2.55656611491629	-2.55656611491629	NA	NA	NA	1	124	NA	NA	NA	NA	2200	0	0
41217	psya	1	3.55656611491629	-2.55656611491629	26	12	1458	1	199	124	0.0162495492548752	0.34900705075621	NA	2200	0	0
41217	psya	2	4.55656611491629	-2.55656611491629	38	9	1411	1	226	199	0.0212173757227505	0.415203855745932	NA	2200	0	0
41217	psya	3	5.55930584094368	-2.55930584094368	47	13	1645	1	276	226	0.0184849884271479	0.413862647150481	NA	2200	0	0
41217	psya	4	6.55930584094368	-2.55930584094368	60	5	1551	1	325	276	0.0177119708566273	0.479141035622234	NA	2200	0	0
41217	psya	5	7.55930584094368	-2.55930584094368	65	18	1229	1	344	325	0.0184744623844259	0.533858399029396	NA	2200	0	0
41217	psya	6	8.55930584094368	-2.55930584094368	83	2	831	1	359	344	0.0162377527566741	0.55169853462739	NA	2200	0	0
41292	edua	0	2.55492221588026	-2.55492221588026	NA	NA	NA	1	13	NA	NA	NA	NA	0	0	0
41292	edua	1	3.55492221588026	-2.55492221588026	5	4	80	1	13	13	0.000750826513402603	NA	0.0422666520109559	0	0	0
41292	edua	2	4.55492221588026	-2.55492221588026	9	3	157	1	15	13	0.000625046774023349	NA	0.0252616583381478	0	0	0
41292	edua	3	5.55766194190766	-2.55766194190766	12	2	221	0	17	15	0.000819680118559096	NA	0.0478591517605515	0	0	0
41292	edua	4	6.55766194190766	-2.55766194190766	14	0	49	1	18	17	0.000775159300827297	NA	0.0510691615930477	0	0	0
41292	edua	5	7.55766194190766	-2.55766194190766	14	0	78	1	22	18	0.000689711535487524	NA	0.0448647139352654	0	0	0
41292	edua	6	8.55766194190766	-2.55766194190766	14	0	181	1	27	22	0.000736726355345725	NA	0.0441623621589189	0	0	0
41297	psya	0	2.5548271182141	-2.5548271182141	NA	NA	NA	1	9	NA	NA	NA	NA	0	0	0
41297	psya	1	3.5548271182141	-2.5548271182141	4	1	68	1	12	9	4.36409266076687e-05	0.0193468896601092	NA	0	0	0
41297	psya	2	4.5548271182141	-2.5548271182141	5	1	201	0	15	12	0.000137086224122123	0.0236617081979463	NA	0	0	0
41297	psya	3	5.5575668442415	-2.5575668442415	6	1	241	0	19	15	0.000141904031328843	0.0248309829568203	NA	0	0	0
41297	psya	4	6.5575668442415	-2.5575668442415	7	0	128	1	22	19	0.000165220086788091	0.0309584059310594	NA	0	0	0
41297	psya	5	7.5575668442415	-2.5575668442415	7	0	55	0	22	22	0.000619172841630673	0.030070980993007	NA	0	0	0
41297	psya	6	8.5575668442415	-2.5575668442415	7	0	41	1	24	22	0.000538583666636552	0.0285933867695468	NA	0	0	0
41308	psya	0	2.55471020421106	-2.55471020421106	NA	NA	NA	0	2	NA	NA	NA	NA	0	0	0
41308	psya	1	3.55471020421106	-2.55471020421106	1	0	5	0	2	2	9.48957544317437e-06	0.00455217301951409	NA	0	0	0
41308	psya	2	4.55471020421106	-2.55471020421106	1	0	5	0	2	2	9.89062726050955e-06	0.00451224462172181	NA	0	0	0
41308	psya	3	5.55744993023846	-2.55744993023846	1	0	1	0	2	2	3.53803320966793e-06	0.00441857248138343	NA	0	0	0
41308	psya	4	6.55744993023846	-2.55744993023846	1	1	123	1	5	2	1.45106222372978e-06	0.00468932595348314	NA	0	0	0
41308	psya	5	7.55744993023846	-2.55744993023846	2	1	20	0	5	5	2.68981774477417e-05	0.00943941814342858	NA	0	0	0
41308	psya	6	8.55744993023846	-2.55744993023846	3	1	25	0	5	5	2.21996998300806e-05	0.00944989583492592	NA	0	0	0
41743	psya	0	2.54821137747336	-2.54821137747336	NA	NA	NA	1	8	NA	NA	NA	NA	0	0	0
41743	psya	1	3.54821137747336	-2.54821137747336	5	0	24	0	9	8	0.000142232972131215	0.00344984423909037	NA	0	0	0
41743	psya	2	4.54821137747336	-2.54821137747336	5	0	67	0	9	9	9.99491298363156e-05	0.00280086422837413	NA	0	0	0
41743	psya	3	5.55095110350076	-2.55095110350076	5	0	21	0	9	9	8.41988626793903e-05	0.00450928312841004	NA	0	0	0
41743	psya	4	6.55095110350076	-2.55095110350076	5	0	25	1	10	9	4.82853272516369e-05	0.00473810824627835	NA	0	0	0
41743	psya	5	7.55095110350076	-2.55095110350076	5	0	54	0	11	10	3.61393704254413e-05	0.00466509513073115	NA	0	0	0
41743	psya	6	8.55095110350076	-2.55095110350076	5	0	21	1	12	11	3.72903600830478e-05	0.00632063724535382	NA	0	0	0
41864	inta	0	2.54619073439878	-2.54619073439878	NA	NA	NA	1	32	NA	NA	NA	NA	17400	0	0
41864	inta	1	3.54619073439878	-2.54619073439878	72	25	206	1	37	32	0.0024069539306505	0.0665829051924093	0.0590750765589316	17400	0	0
41864	inta	2	4.54619073439878	-2.54619073439878	97	20	719	1	48	37	0.00138582919397642	0.0585428198145785	0.0374949934126162	17400	0	0
41864	inta	3	5.54893046042618	-2.54893046042618	117	17	353	1	51	48	0.00203767226844455	0.0555484107743574	0.0507692331036921	17400	0	0
41864	inta	4	6.54893046042618	-2.54893046042618	134	7	334	1	61	51	0.00156520622153179	0.0502558609412283	0.0446910659783366	17400	0	0
41864	inta	5	7.54893046042618	-2.54893046042618	141	16	209	1	64	61	0.00199448867361085	0.0628258610030956	0.0527887546612335	17400	0	0
41864	inta	6	8.54893046042618	-2.54893046042618	157	13	258	1	68	64	0.00182038223422235	0.0600978270512663	0.043543531210975	17400	0	0
42037	psya	0	2.5438908231862	-2.5438908231862	NA	NA	NA	1	16	NA	NA	NA	NA	0	0	0
42037	psya	1	3.5438908231862	-2.5438908231862	16	23	381	1	25	16	0.000698094366028732	0.0498731301714303	NA	0	0	0
42037	psya	2	4.5438908231862	-2.5438908231862	39	8	100	1	25	25	0.000640449260714116	0.0482518524555114	NA	0	0	0
42037	psya	3	5.5466305492136	-2.5466305492136	47	1	75	1	25	25	0.000732727098364883	0.0433878558219793	NA	0	0	0
42037	psya	4	6.5466305492136	-2.5466305492136	48	3	-47	0	23	25	0.000537748488101453	0.0452089733608266	NA	0	0	0
42037	psya	5	7.5466305492136	-2.5466305492136	51	8	-1	0	23	23	0.000455599131748536	0.041816271136683	NA	0	0	0
42037	psya	6	8.5466305492136	-2.5466305492136	59	5	3	1	25	23	0.000379281189411339	0.0397675656423998	NA	0	0	0
42073	edua	0	2.54342671867073	-2.54342671867073	NA	NA	NA	0	1	NA	NA	NA	NA	0	0	0
42073	edua	1	3.54342671867073	-2.54342671867073	2	0	4	1	2	1	0	NA	0	0	0	0
42073	edua	2	4.54342671867073	-2.54342671867073	2	1	1	0	2	2	7.91713492297542e-05	NA	9.49603374807674e-05	0	0	0
42073	edua	3	5.54616644469812	-2.54616644469812	3	2	4	0	2	2	2.97504234672673e-05	NA	9.35216860720235e-05	0	0	0
42073	edua	4	6.54616644469812	-2.54616644469812	5	2	133	0	3	2	4.46184477797649e-05	NA	5.52058587143984e-05	0	0	0
42073	edua	5	7.54616644469812	-2.54616644469812	7	3	71	0	4	3	6.31210470360256e-05	NA	0.000805210167665244	0	0	0
42073	edua	6	8.54616644469812	-2.54616644469812	10	1	10	0	4	4	9.28550954964575e-05	NA	0.00794906345262369	0	0	0
42148	edua	2	4.54272634449518	-2.54272634449518	NA	NA	NA	0	2	NA	NA	NA	NA	0	0	0
42148	edua	3	5.54546607052258	-2.54546607052258	4	0	2	0	2	2	0	NA	7.70553453237269e-05	0	0	0
42148	edua	4	6.54546607052258	-2.54546607052258	4	0	5	0	2	2	0	NA	0.000256151135737013	0	0	0
42148	edua	5	7.54546607052258	-2.54546607052258	4	0	3	0	2	2	0	NA	0.000348707177044086	0	0	0
42148	edua	6	8.54546607052258	-2.54546607052258	4	2	237	0	3	2	0	NA	0.000301863366777892	0	0	0
42207	edua	0	2.54232702308473	-2.54232702308473	NA	NA	NA	1	9	NA	NA	NA	NA	0	0	0
42207	edua	1	3.54232702308473	-2.54232702308473	2	2	40	1	10	9	0.000844307509795521	NA	0.0152095459319686	0	0	0
42207	edua	2	4.54232702308473	-2.54232702308473	4	0	15	1	10	10	0.00066234769720237	NA	0.0240016974119126	0	0	0
42207	edua	3	5.54506674911213	-2.54506674911213	4	0	188	1	11	10	0.000405159941228324	NA	0.0216789950365558	0	0	0
42207	edua	4	6.54506674911213	-2.54506674911213	4	0	41	1	13	11	0.000180348268773341	NA	0.0236617761433627	0	0	0
42207	edua	5	7.54506674911213	-2.54506674911213	4	0	39	1	15	13	0.000440908275205828	NA	0.0217869905736085	0	0	0
42207	edua	6	8.54506674911213	-2.54506674911213	4	0	88	1	19	15	0.000542181042173425	NA	0.0227671947345902	0	0	0
42491	psya	0	2.53790163622527	-2.53790163622527	NA	NA	NA	1	26	NA	NA	NA	NA	138	0	0
42491	psya	1	3.53790163622527	-2.53790163622527	9	4	560	1	32	26	0.00101210357072247	0.0905449923194708	NA	138	0	0
42491	psya	2	4.53790163622527	-2.53790163622527	13	6	466	1	43	32	0.000663645323446695	0.0898619695299673	NA	138	0	0
42491	psya	3	5.54064136225266	-2.54064136225266	19	1	240	0	44	43	0.000635461185149464	0.113429630366659	NA	138	0	0
42491	psya	4	6.54064136225266	-2.54064136225266	20	1	149	1	48	44	0.00046461464335606	0.11819825590858	NA	138	0	0
42491	psya	5	7.54064136225266	-2.54064136225266	21	2	529	1	54	48	0.000606754783974774	0.113738389789023	NA	138	0	0
42491	psya	6	8.54064136225266	-2.54064136225266	23	4	279	0	58	54	0.000513973012425913	0.122327317777257	NA	138	0	0
42661	inta	0	2.53638587645865	-2.53638587645865	NA	NA	NA	1	18	NA	NA	NA	NA	0	0	0
42661	inta	1	3.53638587645865	-2.53638587645865	6	7	129	1	21	18	0.0009408346420847	0.069846037717349	0.0494375472407411	0	0	0
42661	inta	2	4.53638587645865	-2.53638587645865	13	8	152	1	26	21	0.000643002414964578	0.0619350067987322	0.0443980736419852	0	0	0
42661	inta	3	5.53912560248605	-2.53912560248605	21	1	189	1	32	26	0.00054440806948004	0.0646973707174268	0.0221691113347927	0	0	0
42661	inta	4	6.53912560248605	-2.53912560248605	22	7	214	0	33	32	0.000707816544132457	0.0709210257009868	0.0288194346907228	0	0	0
42661	inta	5	7.53912560248605	-2.53912560248605	29	5	12	0	31	33	0.000496042323315633	0.0726143347650802	0.0187688511164431	0	0	0
42661	inta	6	8.53912560248605	-2.53912560248605	34	0	13	1	32	31	0.000365527488622845	0.0634459882342035	0.0175757904426564	0	0	0
42671	psya	0	2.53582543759513	-2.53582543759513	NA	NA	NA	0	5	NA	NA	NA	NA	0	0	0
42671	psya	1	3.53582543759513	-2.53582543759513	3	0	178	1	7	5	0.000100523308934755	0.0450232626760536	NA	0	0	0
42671	psya	2	4.53582543759513	-2.53582543759513	3	0	183	1	8	7	0.000195219719896973	0.0406839688925341	NA	0	0	0
42671	psya	3	5.53856516362253	-2.53856516362253	3	4	328	1	16	8	7.09472613132192e-05	0.0349567614968984	NA	0	0	0
42671	psya	4	6.53856516362253	-2.53856516362253	7	0	134	0	17	16	8.76253074041713e-05	0.0536220122031899	NA	0	0	0
42671	psya	5	7.53856516362253	-2.53856516362253	7	0	75	0	18	17	6.5397190342766e-05	0.0598928912369805	NA	0	0	0
42671	psya	6	8.53856516362253	-2.53856516362253	7	0	48	0	18	18	5.27969018717288e-05	0.0586516735291165	NA	0	0	0
42787	psya	0	2.53521407280568	-2.53521407280568	NA	NA	NA	1	4	NA	NA	NA	NA	0	0	0
42787	psya	1	3.53521407280568	-2.53521407280568	4	2	121	1	9	4	5.12861534160654e-06	0.00260070707622196	NA	0	0	0
42787	psya	2	4.53521407280568	-2.53521407280568	6	2	125	0	12	9	1.45710374199865e-05	0.00697349594171198	NA	0	0	0
42787	psya	3	5.53795379883308	-2.53795379883308	8	0	34	0	12	12	1.92358359124258e-05	0.00776768306016049	NA	0	0	0
42787	psya	4	6.53795379883308	-2.53795379883308	8	0	36	1	14	12	1.82469551496438e-05	0.0117254970523549	NA	0	0	0
42787	psya	5	7.53795379883308	-2.53795379883308	8	0	31	1	15	14	5.65717202919027e-05	0.0118985388551375	NA	0	0	0
42787	psya	6	8.53795379883308	-2.53795379883308	8	1	36	1	18	15	7.42627695730773e-05	0.0120715092613426	NA	0	0	0
42997	inta	0	2.53301059107052	-2.53301059107052	NA	NA	NA	1	28	NA	NA	NA	NA	0	0	0
42997	inta	1	3.53301059107052	-2.53301059107052	8	3	303	1	35	28	0.00235012716049402	0.0522101352478823	0.0131039846863725	0	0	0
42997	inta	2	4.53301059107052	-2.53301059107052	11	0	155	1	37	35	0.00184436205470013	0.0498285927423347	0.0121094296191919	0	0	0
42997	inta	3	5.53575031709792	-2.53575031709792	11	0	55	1	37	37	0.00140258755778175	0.0429866541410584	0.0108335247893156	0	0	0
42997	inta	4	6.53575031709792	-2.53575031709792	11	0	-7	1	36	37	0.000932279981922576	0.0391719511747426	0.0123654489580285	0	0	0
42997	inta	5	7.53575031709792	-2.53575031709792	11	1	19	1	39	36	0.000561372236814616	0.0387393013041588	0.0116211641203452	0	0	0
42997	inta	6	8.53575031709792	-2.53575031709792	12	2	105	1	43	39	0.000386713190945679	0.0436142165410898	0.013909306942328	0	0	0
43098	psya	0	2.53228002917301	-2.53228002917301	NA	NA	NA	1	41	NA	NA	NA	NA	0	0	0
43098	psya	1	3.53228002917301	-2.53228002917301	10	3	490	1	57	41	0.00360689529649548	0.0677859399770896	NA	0	0	0
43098	psya	2	4.53228002917301	-2.53228002917301	13	1	-89	1	59	57	0.00408944202987778	0.0710260524470783	NA	0	0	0
43098	psya	3	5.53501975520041	-2.53501975520041	14	4	487	1	71	59	0.00246753558250323	0.0511386849688435	NA	0	0	0
43098	psya	4	6.53501975520041	-2.53501975520041	18	0	523	1	89	71	0.00309150294206014	0.0835765566746592	NA	0	0	0
43098	psya	5	7.53501975520041	-2.53501975520041	18	1	263	1	113	89	0.00321987056946163	0.101537516098429	NA	0	0	0
43098	psya	6	8.53501975520041	-2.53501975520041	19	0	326	1	116	113	0.00353446023286118	0.11312701213259	NA	0	0	0
43109	inta	0	2.53217281836631	-2.53217281836631	NA	NA	NA	1	132	NA	NA	NA	NA	434	0	0
43109	inta	1	3.53217281836631	-2.53217281836631	35	31	1258	1	187	132	0.0277872594261165	0.249651941678412	0.172202081821957	434	0	0
43109	inta	2	4.53217281836631	-2.53217281836631	66	8	1456	1	216	187	0.025909894569663	0.282846148549751	0.167526005303949	434	0	0
43109	inta	3	5.53491254439371	-2.53491254439371	74	4	544	1	238	216	0.0234721731284827	0.260261480811153	0.163819633284301	434	0	0
43109	inta	4	6.53491254439371	-2.53491254439371	78	8	614	1	254	238	0.0209273855439514	0.259703061374592	0.142187707968356	434	0	0
43109	inta	5	7.53491254439371	-2.53491254439371	86	13	872	1	284	254	0.0183104347471164	0.268762440777811	0.133724710446665	434	0	0
43109	inta	6	8.53491254439371	-2.53491254439371	99	6	1163	1	321	284	0.0178485194415921	0.327626373812946	0.12057267993815	434	0	0
43470	psya	0	2.52826842338914	-2.52826842338914	NA	NA	NA	1	60	NA	NA	NA	NA	1752	0	0
43470	psya	1	3.52826842338914	-2.52826842338914	9	14	971	1	92	60	0.00370168691060436	0.134835159382134	NA	1752	0	0
43470	psya	2	4.52826842338914	-2.52826842338914	23	9	580	1	107	92	0.00361928597551363	0.230288535478278	NA	1752	0	0
43470	psya	3	5.53100814941654	-2.53100814941654	32	3	1169	1	127	107	0.00330821862295752	0.238618292411702	NA	1752	0	0
43470	psya	4	6.53100814941654	-2.53100814941654	35	11	462	1	139	127	0.00338976650546394	0.273344804237503	NA	1752	0	0
43470	psya	5	7.53100814941654	-2.53100814941654	46	2	396	1	154	139	0.00314741825637508	0.27817976509291	NA	1752	0	0
43470	psya	6	8.53100814941654	-2.53100814941654	48	10	653	1	162	154	0.00281173824920829	0.279309690580387	NA	1752	0	0
43501	psya	5	7.53016026128869	-2.53016026128869	NA	NA	NA	1	9	NA	NA	NA	NA	0	0	0
43501	psya	6	8.53016026128869	-2.53016026128869	2	4	-122	0	5	9	1.76456134911887e-05	0.0335080084150794	NA	0	0	0
43520	psya	0	2.52730996321664	-2.52730996321664	NA	NA	NA	1	4	NA	NA	NA	NA	728	0	0
43520	psya	1	3.52730996321664	-2.52730996321664	20	19	81	0	7	4	0.000240589951431908	0.0230864899996124	NA	728	0	0
43520	psya	2	4.52730996321664	-2.52730996321664	39	12	129	0	9	7	0.000233800771594187	0.0233284820149598	NA	728	0	0
43520	psya	3	5.53004968924404	-2.53004968924404	51	9	286	1	15	9	2.50421885568059e-05	0.0233000712714922	NA	728	0	0
43520	psya	4	6.53004968924404	-2.53004968924404	60	8	34	0	15	15	8.24677908370462e-05	0.0495147967662728	NA	728	0	0
43520	psya	5	7.53004968924404	-2.53004968924404	68	0	25	0	15	15	6.74989425584069e-05	0.0469870200452993	NA	728	0	0
43520	psya	6	8.53004968924404	-2.53004968924404	68	2	11	1	15	15	5.74265896299929e-05	0.0446051526419058	NA	728	0	0
43523	psya	0	2.52730219431761	-2.52730219431761	NA	NA	NA	1	5	NA	NA	NA	NA	0	0	0
43523	psya	1	3.52730219431761	-2.52730219431761	2	0	25	0	5	5	3.09419753222933e-05	0.0196257492615434	NA	0	0	0
43523	psya	2	4.52730219431761	-2.52730219431761	2	0	49	0	5	5	1.3695974120812e-05	0.0173588202319932	NA	0	0	0
43523	psya	3	5.530041920345	-2.530041920345	2	0	35	0	5	5	7.24307553196442e-06	0.0141471172472573	NA	0	0	0
43523	psya	4	6.530041920345	-2.530041920345	2	0	45	0	5	5	4.960546289791e-06	0.0124379219836743	NA	0	0	0
43523	psya	5	7.530041920345	-2.530041920345	2	0	25	0	5	5	4.16711404034573e-06	0.0112718937689404	NA	0	0	0
43523	psya	6	8.530041920345	-2.530041920345	2	0	43	0	5	5	2.22534705683382e-06	0.0112125275716939	NA	0	0	0
43526	psya	0	2.52729201547438	-2.52729201547438	NA	NA	NA	1	21	NA	NA	NA	NA	129	0	0
43526	psya	1	3.52729201547438	-2.52729201547438	9	0	226	1	27	21	0.000632549553734579	0.0672518156892384	NA	129	0	0
43526	psya	2	4.52729201547438	-2.52729201547438	9	10	287	1	38	27	0.000798601045515292	0.0655663226022636	NA	129	0	0
43526	psya	3	5.53003174150178	-2.53003174150178	19	1	66	1	39	38	0.000973637752598555	0.0630076001145271	NA	129	0	0
43526	psya	4	6.53003174150178	-2.53003174150178	20	2	95	0	40	39	0.000964854359824438	0.0548255149152586	NA	129	0	0
43526	psya	5	7.53003174150178	-2.53003174150178	22	1	122	0	40	40	0.000754796493510407	0.0538397521354567	NA	129	0	0
43526	psya	6	8.53003174150178	-2.53003174150178	23	0	271	1	58	40	0.000587617878104365	0.0521864638594363	NA	129	0	0
43650	psya	0	2.52627384576357	-2.52627384576357	NA	NA	NA	0	6	NA	NA	NA	NA	492	0	0
43650	psya	1	3.52627384576357	-2.52627384576357	5	3	79	1	7	6	0.000137808706790262	0.0457031030095975	NA	492	0	0
43650	psya	2	4.52627384576357	-2.52627384576357	8	1	284	1	12	7	8.55470572812144e-05	0.030259872151504	NA	492	0	0
43650	psya	3	5.52901357179097	-2.52901357179097	9	2	146	0	15	12	6.64806578718711e-05	0.0425707482959972	NA	492	0	0
43650	psya	4	6.52901357179097	-2.52901357179097	11	0	100	0	18	15	8.85240908858937e-05	0.044193097495995	NA	492	0	0
43650	psya	5	7.52901357179097	-2.52901357179097	11	3	-128	0	20	18	0.00021740813230935	0.0443532080266888	NA	492	0	0
43650	psya	6	8.52901357179097	-2.52901357179097	14	1	-205	1	22	20	0.000128845542364025	0.0307892033050307	NA	492	0	0
43866	inta	0	2.52402207001522	-2.52402207001522	NA	NA	NA	1	6	NA	NA	NA	NA	2057	0	0
43866	inta	1	3.52402207001522	-2.52402207001522	24	12	176	1	7	6	7.65793601500509e-05	2.63023156559204e-05	0.0109456575474358	2057	0	0
43866	inta	2	4.52402207001522	-2.52402207001522	36	2	156	1	9	7	4.1606941470643e-05	1.55077084888548e-05	0.0116269704634376	2057	0	0
43866	inta	3	5.52676179604262	-2.52676179604262	38	17	78	1	10	9	0.000396449720565253	0.000815001445659666	0.0111257118269813	2057	0	0
43866	inta	4	6.52676179604262	-2.52676179604262	55	5	88	1	12	10	0.000157238812978704	0.000134944983926951	0.0102418048824268	2057	0	0
43866	inta	5	7.52676179604262	-2.52676179604262	60	0	32	1	14	12	0.000148372958303957	0.000147259729361951	0.00914145347724322	2057	0	0
43866	inta	6	8.52676179604262	-2.52676179604262	60	8	48	1	17	14	0.000140481165057966	0.000223379762714921	0.00944013123625252	2057	0	0
43965	edua	0	2.52378307331304	-2.52378307331304	NA	NA	NA	1	5	NA	NA	NA	NA	0	0	0
43965	edua	1	3.52378307331304	-2.52378307331304	5	2	114	1	8	5	2.17693049606177e-05	NA	0.0124828433535555	0	0	0
43965	edua	2	4.52378307331304	-2.52378307331304	7	1	32	1	10	8	0.000425451177730587	NA	0.0251314654878238	0	0	0
43965	edua	3	5.52652279934044	-2.52652279934044	8	0	14	1	11	10	0.000468638754204648	NA	0.0251202416107951	0	0	0
43965	edua	4	6.52652279934044	-2.52652279934044	8	0	24	1	11	11	0.000472612519904594	NA	0.0198296600511381	0	0	0
43965	edua	5	7.52652279934044	-2.52652279934044	8	2	57	1	13	11	0.000239141380899378	NA	0.0170229900654145	0	0	0
43965	edua	6	8.52652279934044	-2.52652279934044	10	0	24	1	14	13	0.00023842811467143	NA	0.0155556159860501	0	0	0
43966	edua	0	2.52378056823947	-2.52378056823947	NA	NA	NA	0	5	NA	NA	NA	NA	0	0	0
43966	edua	1	3.52378056823947	-2.52378056823947	4	4	27	0	5	5	3.27561068934637e-05	NA	0.0483426868581522	0	0	0
43966	edua	2	4.52378056823947	-2.52378056823947	8	4	-21	1	5	5	1.1719575155271e-05	NA	0.0413964295558927	0	0	0
43966	edua	3	5.52652029426687	-2.52652029426687	12	2	27	0	5	5	1.45873257578655e-05	NA	0.00862011228205013	0	0	0
43966	edua	4	6.52652029426687	-2.52652029426687	14	0	15	1	6	5	1.041887957279e-05	NA	0.00640756894072906	0	0	0
43966	edua	5	7.52652029426687	-2.52652029426687	14	0	15	0	8	6	6.15543361864412e-06	NA	0.00791501940682975	0	0	0
43966	edua	6	8.52652029426687	-2.52652029426687	14	0	12	0	9	8	2.09273724256312e-05	NA	0.00807604501708824	0	0	0
44028	psya	0	2.52342411846778	-2.52342411846778	NA	NA	NA	1	18	NA	NA	NA	NA	0	0	0
44028	psya	1	3.52342411846778	-2.52342411846778	2	0	284	1	22	18	0.000192214721599707	0.074122846982771	NA	0	0	0
44028	psya	2	4.52342411846778	-2.52342411846778	2	3	392	1	32	22	8.78918651585103e-05	0.0876079923836885	NA	0	0	0
44028	psya	3	5.52616384449518	-2.52616384449518	5	0	148	1	35	32	7.681868606322e-05	0.119850752590639	NA	0	0	0
44028	psya	4	6.52616384449518	-2.52616384449518	5	0	387	1	44	35	6.29888307452248e-05	0.127139965814315	NA	0	0	0
44028	psya	5	7.52616384449518	-2.52616384449518	5	0	228	1	45	44	8.27332946404272e-05	0.154645217956424	NA	0	0	0
44028	psya	6	8.52616384449518	-2.52616384449518	5	0	115	0	46	45	7.73076027410042e-05	0.156063657125403	NA	0	0	0
44064	psya	0	2.52245877727042	-2.52245877727042	NA	NA	NA	1	29	NA	NA	NA	NA	100	0	0
44064	psya	1	3.52245877727042	-2.52245877727042	7	4	311	1	43	29	0.00154689315329243	0.101568632739685	NA	100	0	0
44064	psya	2	4.52245877727042	-2.52245877727042	11	2	400	1	57	43	0.0014869842410206	0.110217592044046	NA	100	0	0
44064	psya	3	5.52519850329782	-2.52519850329782	13	7	444	1	75	57	0.000919959544462795	0.138195588875113	NA	100	0	0
44064	psya	4	6.52519850329782	-2.52519850329782	20	4	419	1	83	75	0.00132887560329182	0.155768547201124	NA	100	0	0
44064	psya	5	7.52519850329782	-2.52519850329782	24	11	-179	1	82	83	0.00216361445898557	0.16490573536774	NA	100	0	0
44064	psya	6	8.52519850329782	-2.52519850329782	35	6	379	1	89	82	0.0017168055691008	0.112437656115928	NA	100	0	0
44204	psya	0	2.52161301369863	-2.52161301369863	NA	NA	NA	0	7	NA	NA	NA	NA	0	0	0
44204	psya	1	3.52161301369863	-2.52161301369863	6	2	166	0	8	7	5.35205025662652e-05	0.0312997994712028	NA	0	0	0
44204	psya	2	4.52161301369863	-2.52161301369863	8	0	66	0	11	8	1.8725837936988e-05	0.0341674341666542	NA	0	0	0
44204	psya	3	5.52435273972603	-2.52435273972603	8	1	100	1	16	11	5.44156797960437e-05	0.0388842598620412	NA	0	0	0
44204	psya	4	6.52435273972603	-2.52435273972603	9	0	7	1	16	16	0.000201937545529655	0.0463246865447876	NA	0	0	0
44204	psya	5	7.52435273972603	-2.52435273972603	9	0	-24	0	11	16	0.000164180664721382	0.0465966144603317	NA	0	0	0
44204	psya	6	8.52435273972603	-2.52435273972603	9	0	16	1	12	11	3.8758235870897e-05	0.0346844187123021	NA	0	0	0
44248	psya	0	2.52130590436327	-2.52130590436327	NA	NA	NA	1	11	NA	NA	NA	NA	249	0	1
44248	psya	1	3.52130590436327	-2.52130590436327	25	8	31	0	14	11	0.00040145649026661	0.00217047733161669	NA	249	0	1
44248	psya	2	4.52130590436327	-2.52130590436327	33	4	7	0	13	14	0.000226999919934101	0.00218661076337189	NA	249	0	1
44248	psya	3	5.52404563039067	-2.52404563039067	37	2	5	0	13	13	5.93828527067539e-05	0.00149718232314391	NA	249	0	1
44248	psya	4	6.52404563039066	-2.52404563039066	39	4	23	0	14	13	5.10011657818613e-05	0.0013505896223691	NA	249	0	1
44248	psya	5	7.52404563039066	-2.52404563039066	43	0	6	0	14	14	8.12372957512438e-05	0.00194255983641624	NA	249	0	1
44248	psya	6	8.52404563039067	-2.52404563039067	43	0	2	0	14	14	6.32015345157683e-05	0.00179453281991108	NA	249	0	1
44318	psya	0	2.52086066717402	-2.52086066717402	NA	NA	NA	0	4	NA	NA	NA	NA	0	0	0
44318	psya	1	3.52086066717402	-2.52086066717402	1	0	74	1	6	4	2.78998515311677e-05	0.0105290661547249	NA	0	0	0
44318	psya	2	4.52086066717402	-2.52086066717402	1	0	37	0	6	6	3.02138711307715e-05	0.0125852635876403	NA	0	0	0
44318	psya	3	5.52360039320142	-2.52360039320142	1	0	26	0	6	6	1.443174901961e-05	0.0103095984644646	NA	0	0	0
44318	psya	4	6.52360039320142	-2.52360039320142	1	0	25	0	6	6	1.12711352119095e-05	0.00932303652773114	NA	0	0	0
44318	psya	5	7.52360039320142	-2.52360039320142	1	0	21	0	6	6	6.68333941965266e-06	0.00968671871009164	NA	0	0	0
44318	psya	6	8.52360039320142	-2.52360039320142	1	0	14	0	6	6	4.42243856521095e-06	0.0104742829606184	NA	0	0	0
44406	psya	0	2.51922485413496	-2.51922485413496	NA	NA	NA	1	6	NA	NA	NA	NA	0	0	0
44406	psya	1	3.51922485413496	-2.51922485413496	3	0	74	0	6	6	0.000144713323329088	0.012678134644372	NA	0	0	0
44406	psya	2	4.51922485413496	-2.51922485413496	3	3	69	1	11	6	7.2158307075402e-05	0.011070656019483	NA	0	0	0
44406	psya	3	5.52196458016235	-2.52196458016235	6	1	259	1	25	11	0.00012256873147712	0.0172892430110332	NA	0	0	0
44406	psya	4	6.52196458016235	-2.52196458016235	7	0	833	1	50	25	0.000180958217079611	0.0381881145448918	NA	0	0	0
44406	psya	5	7.52196458016235	-2.52196458016235	7	1	78	1	58	50	0.00058912828051151	0.0878448689903898	NA	0	0	0
44406	psya	6	8.52196458016235	-2.52196458016235	8	0	87	1	60	58	0.000590161018113623	0.0941227706148648	NA	0	0	0
44459	psya	0	2.51873833079655	-2.51873833079655	NA	NA	NA	0	2	NA	NA	NA	NA	0	0	0
44459	psya	1	3.51873833079655	-2.51873833079655	7	3	-2	1	2	2	2.06252640305738e-05	0.00190312540896626	NA	0	0	0
44459	psya	2	4.51873833079655	-2.51873833079655	10	1	16	0	2	2	7.04149979861491e-06	0.000498042670830159	NA	0	0	0
44459	psya	3	5.52147805682395	-2.52147805682395	11	0	13	0	2	2	2.53939857840716e-06	0.00166449682407099	NA	0	0	0
44459	psya	4	6.52147805682395	-2.52147805682395	11	1	5	0	2	2	1.29208852383466e-06	0.0019964671154445	NA	0	0	0
44459	psya	5	7.52147805682395	-2.52147805682395	12	1	5	0	2	2	1.0861750421665e-06	0.00198653761303635	NA	0	0	0
44459	psya	6	8.52147805682395	-2.52147805682395	13	0	1	0	2	2	9.82747252097988e-07	0.00171675779657168	NA	0	0	0
44646	psya	0	2.51646765601218	-2.51646765601218	NA	NA	NA	1	10	NA	NA	NA	NA	0	0	0
44646	psya	1	3.51646765601218	-2.51646765601218	1	0	101	1	15	10	0.000175651454763302	0.0100445820654243	NA	0	0	0
44646	psya	2	4.51646765601218	-2.51646765601218	1	4	270	1	23	15	0.000348419602412668	0.0148639808640726	NA	0	0	0
44646	psya	3	5.51920738203957	-2.51920738203957	5	1	91	1	28	23	0.00111762079274318	0.0329591924390805	NA	0	0	0
44646	psya	4	6.51920738203957	-2.51920738203957	6	0	22	0	27	28	0.000968082655114982	0.0322446692419999	NA	0	0	0
44646	psya	5	7.51920738203957	-2.51920738203957	6	2	80	1	33	27	0.00087866675741921	0.0256329499095372	NA	0	0	0
44646	psya	6	8.51920738203957	-2.51920738203957	8	1	79	1	38	33	0.000859992477757262	0.0268759780179385	NA	0	0	0
44795	psya	0	2.51486180872653	-2.51486180872653	NA	NA	NA	0	25	NA	NA	NA	NA	0	0	0
44795	psya	1	3.51486180872653	-2.51486180872653	7	6	313	1	32	25	0.000339003886214178	0.0942972021530725	NA	0	0	0
44795	psya	2	4.51486180872654	-2.51486180872654	13	0	222	0	30	32	0.000263629056198209	0.0993420962143431	NA	0	0	0
44795	psya	3	5.51760153475393	-2.51760153475393	13	2	121	0	31	30	0.000151702791236219	0.0894328674450478	NA	0	0	0
44795	psya	4	6.51760153475393	-2.51760153475393	15	2	150	0	32	31	0.000129362738819468	0.0830863441750228	NA	0	0	0
44795	psya	5	7.51760153475393	-2.51760153475393	17	2	-51	1	30	32	0.000111565375507846	0.0817088759255257	NA	0	0	0
44795	psya	6	8.51760153475393	-2.51760153475393	19	0	162	1	33	30	0.000424822308902074	0.0655918972702206	NA	0	0	0
44797	psya	0	2.51483476027397	-2.51483476027397	NA	NA	NA	1	24	NA	NA	NA	NA	0	0	0
44800	psya	0	2.51439196473871	-2.51439196473871	NA	NA	NA	1	97	NA	NA	NA	NA	3592	0	1
44800	psya	1	3.51439196473871	-2.51439196473871	54	38	1361	1	153	97	0.0094443401084388	0.26186523024077	NA	3592	0	1
44800	psya	2	4.51439196473871	-2.51439196473871	92	52	1753	1	180	153	0.0115033874299859	0.360942629901087	NA	3592	0	1
44800	psya	3	5.51713169076611	-2.51713169076611	144	25	1327	1	197	180	0.0102300283896484	0.381197859301558	NA	3592	0	1
44800	psya	4	6.51713169076611	-2.51713169076611	169	14	958	1	215	197	0.00992218112998645	0.376126312535554	NA	3592	0	1
44800	psya	5	7.51713169076611	-2.51713169076611	183	24	595	1	230	215	0.00955965460792362	0.376257632684067	NA	3592	0	1
44800	psya	6	8.51713169076611	-2.51713169076611	207	10	1222	1	242	230	0.00771124894853573	0.364511784208101	NA	3592	0	1
44814	inta	0	2.51389741882293	-2.51389741882293	NA	NA	NA	1	13	NA	NA	NA	NA	0	0	0
44814	inta	1	3.51389741882293	-2.51389741882293	0	4	90	1	15	13	0.00188642494589751	0.00827139368951637	0.0482542706088733	0	0	0
44814	inta	2	4.51389741882293	-2.51389741882293	4	1	73	1	19	15	0.00148887135034445	0.00702960645775365	0.0482340988661926	0	0	0
44814	inta	3	5.51663714485033	-2.51663714485033	5	2	101	1	20	19	0.00194745355882839	0.00492825932860333	0.0418260618189151	0	0	0
44814	inta	4	6.51663714485033	-2.51663714485033	7	0	25	1	22	20	0.00202970240691966	0.00545939755840814	0.0361555141995694	0	0	0
44814	inta	5	7.51663714485033	-2.51663714485033	7	0	36	1	25	22	0.00170001707942551	0.0048839847259082	0.0362333049405525	0	0	0
44814	inta	6	8.51663714485033	-2.51663714485033	7	5	37	1	28	25	0.00174155700660571	0.00455413267532636	0.0360409950920955	0	0	0
45025	psya	0	2.5122895738204	-2.5122895738204	NA	NA	NA	1	11	NA	NA	NA	NA	284	0	0
45025	psya	1	3.5122895738204	-2.5122895738204	13	14	38	1	16	11	0.000792263308377457	0.0230296280289696	NA	284	0	0
45025	psya	2	4.5122895738204	-2.5122895738204	27	3	74	1	17	16	0.000561993397616825	0.0196267516547982	NA	284	0	0
45025	psya	3	5.51502929984779	-2.51502929984779	30	11	177	1	22	17	0.000216086857148492	0.0184544338599997	NA	284	0	0
45025	psya	4	6.51502929984779	-2.51502929984779	41	3	349	1	25	22	0.000535437599646696	0.023105465507662	NA	284	0	0
45025	psya	5	7.51502929984779	-2.51502929984779	44	1	26	0	24	25	0.00061959162530012	0.0277225521225159	NA	284	0	0
45025	psya	6	8.51502929984779	-2.51502929984779	45	7	53	0	24	24	0.000512123774987447	0.0271524183539404	NA	284	0	0
45062	psya	0	2.51122171486555	-2.51122171486555	NA	NA	NA	0	4	NA	NA	NA	NA	0	0	0
45062	psya	1	3.51122171486555	-2.51122171486555	8	0	230	0	7	4	1.82148751693644e-06	0.018716089863919	NA	0	0	0
45062	psya	2	4.51122171486555	-2.51122171486555	8	6	113	1	8	7	1.64449282962475e-05	0.0262937954662787	NA	0	0	0
45062	psya	3	5.51396144089295	-2.51396144089295	14	3	80	0	7	8	1.71209241741829e-05	0.0244498695968477	NA	0	0	0
45062	psya	4	6.51396144089295	-2.51396144089295	17	2	58	0	8	7	1.30127231840398e-05	0.0205347182674154	NA	0	0	0
45062	psya	5	7.51396144089295	-2.51396144089295	19	2	66	0	7	8	2.17843454534696e-05	0.0190203043951855	NA	0	0	0
45062	psya	6	8.51396144089295	-2.51396144089295	21	5	31	1	6	7	1.34813422816051e-05	0.0179959355702907	NA	0	0	0
45277	psya	0	2.50846981227803	-2.50846981227803	NA	NA	NA	1	13	NA	NA	NA	NA	0	0	0
45277	psya	1	3.50846981227803	-2.50846981227803	1	5	197	1	30	13	0.00182372751866097	0.0441593371768097	NA	0	0	0
45277	psya	2	4.50846981227803	-2.50846981227803	6	1	245	1	35	30	0.00151864750148936	0.0476940547834591	NA	0	0	0
45277	psya	3	5.51120953830543	-2.51120953830543	7	1	180	1	43	35	0.00115739449617665	0.0418255480127378	NA	0	0	0
45277	psya	4	6.51120953830543	-2.51120953830543	8	0	68	1	47	43	0.00147635057683679	0.0426417398584479	NA	0	0	0
45277	psya	5	7.51120953830543	-2.51120953830543	8	1	136	1	57	47	0.00135472292765085	0.0450023331626494	NA	0	0	0
45277	psya	6	8.51120953830543	-2.51120953830543	9	2	110	1	63	57	0.0011993987605664	0.0482671915317281	NA	0	0	0
45356	psya	0	2.50751388888889	-2.50751388888889	NA	NA	NA	1	4	NA	NA	NA	NA	0	0	0
45356	psya	1	3.50751388888889	-2.50751388888889	3	0	41	1	5	4	9.78371392096786e-05	0.000732038499048193	NA	0	0	0
45356	psya	2	4.50751388888889	-2.50751388888889	3	4	18	0	5	5	7.29484837446661e-05	0.000483150839729195	NA	0	0	0
45356	psya	3	5.51025361491629	-2.51025361491629	7	1	21	1	6	5	4.2395513404215e-05	0.000393587424073853	NA	0	0	0
45356	psya	4	6.51025361491629	-2.51025361491629	8	0	13	0	6	6	4.88486326546011e-05	0.000894170509076948	NA	0	0	0
45356	psya	5	7.51025361491629	-2.51025361491629	8	0	8	1	7	6	3.70259020170154e-05	0.00088667856393724	NA	0	0	0
45356	psya	6	8.51025361491629	-2.51025361491629	8	2	28	0	8	7	2.69574507304328e-05	0.000852994005884988	NA	0	0	0
45414	edua	0	2.50692779680365	-2.50692779680365	NA	NA	NA	1	2	NA	NA	NA	NA	0	0	0
45414	edua	1	3.50692779680365	-2.50692779680365	1	0	14	1	5	2	8.25863101524035e-06	NA	0.00641587622343041	0	0	0
45414	edua	2	4.50692779680365	-2.50692779680365	1	0	15	0	7	5	8.98100759767235e-06	NA	0.0086027607117998	0	0	0
45414	edua	3	5.50966752283105	-2.50966752283105	1	0	20	1	9	7	3.18685705664834e-05	NA	0.0134305637278539	0	0	0
45414	edua	4	6.50966752283105	-2.50966752283105	1	0	13	1	11	9	3.30314135777708e-05	NA	0.0151250830347879	0	0	0
45414	edua	5	7.50966752283105	-2.50966752283105	1	0	18	1	14	11	4.02010575736957e-05	NA	0.0156070083345066	0	0	0
45414	edua	6	8.50966752283105	-2.50966752283105	1	0	26	1	18	14	0.000247809501748778	NA	0.0141417029637659	0	0	0
45815	edua	2	4.50170487696601	-2.50170487696601	NA	NA	NA	1	52	NA	NA	NA	NA	0	0	0
45815	edua	3	5.5044446029934	-2.5044446029934	10	3	334	1	66	52	0.00225584116735834	NA	0.100946723636758	0	0	0
45815	edua	4	6.5044446029934	-2.5044446029934	13	7	478	1	82	66	0.00242260771014327	NA	0.10522115228949	0	0	0
45815	edua	5	7.5044446029934	-2.5044446029934	20	2	515	1	94	82	0.00450626117262314	NA	0.149519487871465	0	0	0
45815	edua	6	8.5044446029934	-2.5044446029934	22	0	283	1	109	94	0.0046166107689974	NA	0.155101294128057	0	0	0
45823	psya	0	2.50164519913749	-2.50164519913749	NA	NA	NA	1	14	NA	NA	NA	NA	0	0	0
45823	psya	1	3.50164519913749	-2.50164519913749	4	2	148	1	21	14	0.000124116882632341	0.0299303053479058	NA	0	0	0
45823	psya	2	4.50164519913749	-2.50164519913749	6	0	331	1	25	21	0.000166999084878567	0.028525831473177	NA	0	0	0
45823	psya	3	5.50438492516489	-2.50438492516489	6	0	238	1	29	25	0.000423646932342257	0.0471187320617889	NA	0	0	0
45823	psya	4	6.50438492516489	-2.50438492516489	6	0	158	1	33	29	0.000493665222849087	0.0485196521735972	NA	0	0	0
45823	psya	5	7.50438492516489	-2.50438492516489	6	0	81	0	33	33	0.000407830299493877	0.055497392334541	NA	0	0	0
45823	psya	6	8.50438492516489	-2.50438492516489	6	0	289	1	37	33	0.000336401123404619	0.0530928530257275	NA	0	0	0
45873	inta	0	2.50126154236428	-2.50126154236428	NA	NA	NA	1	15	NA	NA	NA	NA	0	0	0
45873	inta	1	3.50126154236428	-2.50126154236428	6	11	144	1	18	15	0.00051660368278645	0.0383556731361353	0.0415467174928228	0	0	0
45873	inta	2	4.50126154236428	-2.50126154236428	17	5	-124	0	13	18	0.000541289612027089	0.0349919574207362	0.0456777430658622	0	0	0
45873	inta	3	5.50400126839168	-2.50400126839168	22	2	78	1	16	13	0.000188533222032592	0.0177324024257404	0.0263530109268244	0	0	0
45873	inta	4	6.50400126839168	-2.50400126839168	24	3	63	0	16	16	0.000402645252522644	0.0188383443701814	0.0214429026824383	0	0	0
45873	inta	5	7.50400126839168	-2.50400126839168	27	0	56	1	17	16	0.00029138653618587	0.0181637759850615	0.0199839982315155	0	0	0
45873	inta	6	8.50400126839168	-2.50400126839168	27	1	36	0	17	17	0.000281041239576249	0.0197993929632084	0.0181565237174437	0	0	0
45883	edua	2	4.50086929223744	-2.50086929223744	NA	NA	NA	1	3	NA	NA	NA	NA	0	0	0
45883	edua	3	5.50360901826484	-2.50360901826484	9	0	0	0	3	3	0.000610360865205974	NA	0.00212062849371401	0	0	0
45883	edua	4	6.50360901826484	-2.50360901826484	9	1	1	0	3	3	0.000526558276574657	NA	0.00196377767604711	0	0	0
45883	edua	5	7.50360901826484	-2.50360901826484	10	1	5	1	4	3	0.000471559087332293	NA	0.00174280566610918	0	0	0
45883	edua	6	8.50360901826484	-2.50360901826484	11	0	0	0	4	4	0.000423801127617105	NA	0.00167633841671312	0	0	0
46025	psya	0	2.49916730086251	-2.49916730086251	NA	NA	NA	1	16	NA	NA	NA	NA	0	0	0
46025	psya	1	3.49916730086251	-2.49916730086251	7	2	328	1	23	16	0.00085446792433348	0.0527731358805714	NA	0	0	0
46025	psya	2	4.49916730086251	-2.49916730086251	9	1	400	1	29	23	0.000590894966009234	0.0662199180937088	NA	0	0	0
46025	psya	3	5.5019070268899	-2.5019070268899	10	0	333	0	29	29	0.000395021558631801	0.0667175948578932	NA	0	0	0
46025	psya	4	6.5019070268899	-2.5019070268899	10	5	32	0	29	29	0.000388579344634476	0.0523858786893284	NA	0	0	0
46025	psya	5	7.5019070268899	-2.5019070268899	15	1	549	1	41	29	0.000343833962093718	0.0437123803683212	NA	0	0	0
46025	psya	6	8.5019070268899	-2.5019070268899	16	0	193	1	43	41	0.0005689518768356	0.0529554611504107	NA	0	0	0
46026	psya	0	2.49916717402334	-2.49916717402334	NA	NA	NA	0	9	NA	NA	NA	NA	0	0	0
46026	psya	1	3.49916717402334	-2.49916717402334	9	10	81	1	11	9	0.00055300233765285	0.0319363306691213	NA	0	0	0
46026	psya	2	4.49916717402334	-2.49916717402334	19	4	132	0	12	11	7.52582280774606e-05	0.0289549895975555	NA	0	0	0
46026	psya	3	5.50190690005074	-2.50190690005074	23	4	68	1	14	12	8.26352307882414e-05	0.0280412179236729	NA	0	0	0
46026	psya	4	6.50190690005074	-2.50190690005074	27	1	191	1	18	14	0.000270632719671517	0.0273565549479159	NA	0	0	0
46026	psya	5	7.50190690005074	-2.50190690005074	28	0	40	0	18	18	0.000273694302584171	0.0295505392820894	NA	0	0	0
46026	psya	6	8.50190690005074	-2.50190690005074	28	0	149	0	18	18	8.59956073885062e-05	0.0284788815751691	NA	0	0	0
46030	psya	0	2.49911824581431	-2.49911824581431	NA	NA	NA	0	1	NA	NA	NA	NA	0	0	0
46030	psya	1	3.49911824581431	-2.49911824581431	4	2	25	0	3	1	0	0.000878879613107065	NA	0	0	0
46030	psya	2	4.49911824581431	-2.49911824581431	6	0	15	0	3	3	1.5416373731335e-06	0.00369479520837292	NA	0	0	0
46030	psya	3	5.50185797184171	-2.50185797184171	6	3	-2	0	2	3	4.17417093933937e-06	0.0034429773983585	NA	0	0	0
46030	psya	4	6.5018579718417	-2.5018579718417	9	0	2	0	2	2	0	0.000587988287429264	NA	0	0	0
46030	psya	5	7.5018579718417	-2.5018579718417	9	0	10	0	3	2	0	0.000596330887445137	NA	0	0	0
46030	psya	6	8.5018579718417	-2.5018579718417	9	1	2	0	3	3	3.05531925892627e-07	0.00432517236149131	NA	0	0	0
46079	psya	0	2.49873236935566	-2.49873236935566	NA	NA	NA	1	24	NA	NA	NA	NA	6693	0	0
46079	psya	1	3.49873236935566	-2.49873236935566	21	15	259	1	27	24	0.00195694792453415	0.088440417239609	NA	6693	0	0
46079	psya	2	4.49873236935566	-2.49873236935566	36	17	276	1	35	27	0.000589029567788608	0.0701525540181174	NA	6693	0	0
46079	psya	3	5.50147209538305	-2.50147209538305	53	24	687	1	41	35	0.000510076796722574	0.0695901452720475	NA	6693	0	0
46079	psya	4	6.50147209538305	-2.50147209538305	77	4	4	1	43	41	0.000435335050072597	0.0642174942026045	NA	6693	0	0
46079	psya	5	7.50147209538305	-2.50147209538305	81	20	208	1	50	43	0.000410632808886635	0.0617765889849384	NA	6693	0	0
46079	psya	6	8.50147209538305	-2.50147209538305	101	9	269	1	53	50	0.000424978086526069	0.067235979859896	NA	6693	0	0
46100	psya	0	2.49859912480974	-2.49859912480974	NA	NA	NA	1	95	NA	NA	NA	NA	648	0	0
46100	psya	1	3.49859912480974	-2.49859912480974	16	15	1134	1	114	95	0.01581134343764	0.304559054682113	NA	648	0	0
46100	psya	2	4.49859912480974	-2.49859912480974	31	3	956	1	125	114	0.010708897095415	0.293981896492092	NA	648	0	0
46100	psya	3	5.50133885083714	-2.50133885083714	34	7	788	1	129	125	0.00836797652403357	0.27988494723722	NA	648	0	0
46100	psya	4	6.50133885083714	-2.50133885083714	41	4	362	1	140	129	0.00645103278028865	0.27490824248762	NA	648	0	0
46100	psya	5	7.50133885083714	-2.50133885083714	45	3	539	1	156	140	0.0050089236654526	0.273589488332386	NA	648	0	0
46100	psya	6	8.50133885083714	-2.50133885083714	48	4	370	1	166	156	0.00463619343233636	0.288648507519851	NA	648	0	0
46324	psya	0	2.49633133561644	-2.49633133561644	NA	NA	NA	0	2	NA	NA	NA	NA	0	0	0
46324	psya	1	3.49633133561644	-2.49633133561644	7	5	28	0	2	2	5.59754359940309e-06	0.000190114203330405	NA	0	0	0
46324	psya	2	4.49633133561644	-2.49633133561644	12	3	16	0	2	2	3.65633831190552e-06	0.000390138437425339	NA	0	0	0
46324	psya	3	5.49907106164384	-2.49907106164384	15	2	15	0	2	2	3.16371575498901e-06	0.000349492584369042	NA	0	0	0
46324	psya	4	6.49907106164383	-2.49907106164383	17	1	14	0	2	2	4.56794635288991e-06	0.00039483196744751	NA	0	0	0
46324	psya	5	7.49907106164383	-2.49907106164383	18	0	23	0	2	2	4.24999797221166e-06	0.000512949962688552	NA	0	0	0
46324	psya	6	8.49907106164384	-2.49907106164384	18	0	17	0	2	2	3.65887377821627e-06	0.000476863912618043	NA	0	0	0
46399	psya	0	2.49456846144089	-2.49456846144089	NA	NA	NA	1	25	NA	NA	NA	NA	0	0	0
46399	psya	1	3.49456846144089	-2.49456846144089	4	0	615	1	35	25	0.000399686221252422	0.0847112264640178	NA	0	0	0
46399	psya	2	4.49456846144089	-2.49456846144089	4	2	372	1	44	35	0.000313060837770208	0.108178408963878	NA	0	0	0
46399	psya	3	5.49730818746829	-2.49730818746829	6	0	168	1	49	44	0.000226566373179957	0.143081501367909	NA	0	0	0
46399	psya	4	6.49730818746829	-2.49730818746829	6	0	300	1	55	49	0.000181825355984064	0.155669393275788	NA	0	0	0
46399	psya	5	7.49730818746829	-2.49730818746829	6	0	292	1	60	55	0.000198186675385523	0.167439945954617	NA	0	0	0
46399	psya	6	8.49730818746829	-2.49730818746829	6	0	98	1	61	60	0.000182697938635048	0.172523248106123	NA	0	0	0
46435	psya	0	2.4939576674277	-2.4939576674277	NA	NA	NA	1	29	NA	NA	NA	NA	0	0	0
46435	psya	1	3.4939576674277	-2.4939576674277	13	2	145	1	34	29	0.00188877294663712	0.0485140846012423	NA	0	0	0
46435	psya	2	4.4939576674277	-2.4939576674277	15	3	215	1	40	34	0.00132112238553942	0.0436667828451534	NA	0	0	0
46435	psya	3	5.4966973934551	-2.4966973934551	18	4	470	1	47	40	0.00105159741572573	0.0394787908805604	NA	0	0	0
46435	psya	4	6.4966973934551	-2.4966973934551	22	2	198	0	50	47	0.00106243109150632	0.0421539725023803	NA	0	0	0
46435	psya	5	7.4966973934551	-2.4966973934551	24	2	166	1	53	50	0.00130213215174299	0.0510663239754459	NA	0	0	0
46435	psya	6	8.4966973934551	-2.4966973934551	26	2	119	0	53	53	0.00111921848512887	0.0563296608399236	NA	0	0	0
46557	psya	2	4.49160629122273	-2.49160629122273	NA	NA	NA	1	15	NA	NA	NA	NA	0	0	0
46557	psya	3	5.49434601725013	-2.49434601725013	4	0	240	1	18	15	0.000147132315285964	0.0373204823612334	NA	0	0	0
46557	psya	4	6.49434601725013	-2.49434601725013	4	0	187	1	23	18	0.000100023911180278	0.0467734793493812	NA	0	0	0
46557	psya	5	7.49434601725013	-2.49434601725013	4	0	110	1	28	23	0.000172337614455638	0.0576777631060222	NA	0	0	0
46557	psya	6	8.49434601725013	-2.49434601725013	4	0	192	1	33	28	8.52261395777259e-05	0.0659238067375963	NA	0	0	0
46570	psya	0	2.49154661339422	-2.49154661339422	NA	NA	NA	1	6	NA	NA	NA	NA	0	0	0
46570	psya	1	3.49154661339422	-2.49154661339422	6	2	279	1	16	6	6.85125203377956e-05	0.0259947996854543	NA	0	0	0
46570	psya	2	4.49154661339422	-2.49154661339422	8	1	180	1	17	16	0.000538646128319588	0.0555071134205711	NA	0	0	0
46570	psya	3	5.49428633942161	-2.49428633942161	9	0	93	0	20	17	0.000214181910992372	0.0526291071302146	NA	0	0	0
46570	psya	4	6.49428633942161	-2.49428633942161	9	5	257	1	30	20	0.000145828763985152	0.0620353765021782	NA	0	0	0
46570	psya	5	7.49428633942161	-2.49428633942161	14	3	30	0	33	30	0.000144868553964847	0.0688213131383376	NA	0	0	0
46570	psya	6	8.49428633942161	-2.49428633942161	17	0	237	1	35	33	0.000141837757672531	0.0679076201333282	NA	0	0	0
46613	psya	0	2.4908951674277	-2.4908951674277	NA	NA	NA	1	30	NA	NA	NA	NA	0	0	0
46613	psya	1	3.4908951674277	-2.4908951674277	4	1	198	1	35	30	0.00128255965971212	0.10248866847178	NA	0	0	0
46613	psya	2	4.4908951674277	-2.4908951674277	5	0	215	1	39	35	0.00108043582373734	0.0931217057225202	NA	0	0	0
46613	psya	3	5.4936348934551	-2.4936348934551	5	0	223	1	49	39	0.000941172283298483	0.0988433565375225	NA	0	0	0
46613	psya	4	6.4936348934551	-2.4936348934551	5	2	-94	1	52	49	0.000623726028549684	0.117077245210531	NA	0	0	0
46613	psya	5	7.4936348934551	-2.4936348934551	7	1	77	1	54	52	0.000762050622417222	0.0946241218480068	NA	0	0	0
46613	psya	6	8.4936348934551	-2.4936348934551	8	1	147	1	62	54	0.00058461585773374	0.0936122581928493	NA	0	0	0
46863	psya	0	2.48634668315576	-2.48634668315576	NA	NA	NA	1	9	NA	NA	NA	NA	0	0	0
46863	psya	1	3.48634668315576	-2.48634668315576	3	2	-74	1	20	9	0.000287354011499579	0.0602111201874469	NA	0	0	0
46863	psya	2	4.48634668315576	-2.48634668315576	5	0	129	0	27	20	0.000113830792618764	0.0262453013463444	NA	0	0	0
46863	psya	3	5.48908640918316	-2.48908640918316	5	1	166	1	33	27	0.000126745612791217	0.0382250849602546	NA	0	0	0
46863	psya	4	6.48908640918316	-2.48908640918316	6	1	124	1	35	33	0.000152271550207794	0.0579167829632019	NA	0	0	0
46863	psya	5	7.48908640918316	-2.48908640918316	7	15	164	1	38	35	0.00010095193057096	0.0617097204447904	NA	0	0	0
46863	psya	6	8.48908640918316	-2.48908640918316	22	5	168	1	44	38	7.78405524992665e-05	0.0592194396286616	NA	0	0	0
47077	psya	0	2.48323512810756	-2.48323512810756	NA	NA	NA	0	1	NA	NA	NA	NA	NA	0	0
47077	psya	1	3.48323512810756	-2.48323512810756	2	2	5	0	1	1	0	0.00152293781179257	NA	NA	0	0
47077	psya	2	4.48323512810756	-2.48323512810756	4	10	141	0	2	1	0	0.00132177271424582	NA	NA	0	0
47077	psya	3	5.48597485413496	-2.48597485413496	14	1	47	1	5	2	2.98216452979916e-06	0.00226409871316469	NA	NA	0	0
47077	psya	4	6.48597485413496	-2.48597485413496	15	0	24	0	5	5	2.15673390917107e-05	0.00264741371427212	NA	NA	0	0
47077	psya	5	7.48597485413496	-2.48597485413496	15	0	43	1	7	5	1.97763776791634e-05	0.0025980742440075	NA	NA	0	0
47077	psya	6	8.48597485413496	-2.48597485413496	15	1	38	1	7	7	1.96679793199761e-05	0.00437146921365114	NA	NA	0	0
47259	edua	0	2.48052076991375	-2.48052076991375	NA	NA	NA	1	9	NA	NA	NA	NA	0	0	0
47259	edua	1	3.48052076991375	-2.48052076991375	4	2	19	1	11	9	0.000335962654273148	NA	0.0678271402572781	0	0	0
47259	edua	2	4.48052076991375	-2.48052076991375	6	1	27	0	11	11	8.11284132185319e-05	NA	0.0706066885176888	0	0	0
47259	edua	3	5.48326049594115	-2.48326049594115	7	1	24	0	11	11	9.43031687344899e-05	NA	0.0586004576948647	0	0	0
47259	edua	4	6.48326049594115	-2.48326049594115	8	5	18	1	12	11	8.43592154471605e-05	NA	0.0512536045831563	0	0	0
47259	edua	5	7.48326049594115	-2.48326049594115	13	0	30	1	14	12	7.26165206209584e-05	NA	0.0473694583889791	0	0	0
47259	edua	6	8.48326049594115	-2.48326049594115	13	0	100	1	18	14	0.00023205945476379	NA	0.0462556784164317	0	0	0
47594	psya	0	2.47675906900051	-2.47675906900051	NA	NA	NA	0	2	NA	NA	NA	NA	0	0	0
47594	psya	1	3.47675906900051	-2.47675906900051	7	0	21	0	2	2	6.79402816931927e-07	0.00630201830324007	NA	0	0	0
47930	psya	0	2.47161561390157	-2.47161561390157	NA	NA	NA	1	8	NA	NA	NA	NA	0	0	0
47930	psya	1	3.47161561390157	-2.47161561390157	4	3	302	1	11	8	0.000213917204704203	0.0441155069407233	NA	0	0	0
47930	psya	2	4.47161561390157	-2.47161561390157	7	8	105	1	13	11	0.000154153310909127	0.0414346240980486	NA	0	0	0
47930	psya	3	5.47435533992897	-2.47435533992897	15	0	224	0	14	13	0.000225048519130798	0.0396782582577418	NA	0	0	0
47930	psya	4	6.47435533992897	-2.47435533992897	15	1	94	0	14	14	0.000213434771341229	0.0370134434977267	NA	0	0	0
47930	psya	5	7.47435533992897	-2.47435533992897	16	1	168	0	14	14	0.000173440572823417	0.0362060870516163	NA	0	0	0
47930	psya	6	8.47435533992897	-2.47435533992897	17	0	230	0	15	14	0.000147184636689164	0.0323968807241946	NA	0	0	0
47935	psya	0	2.47154651826484	-2.47154651826484	NA	NA	NA	0	2	NA	NA	NA	NA	0	0	0
47935	psya	1	3.47154651826484	-2.47154651826484	1	0	84	1	5	2	0	0.00313996065912315	NA	0	0	0
47935	psya	2	4.47154651826484	-2.47154651826484	1	0	34	0	5	5	1.70728745171025e-05	0.00448520887437867	NA	0	0	0
47935	psya	3	5.47428624429224	-2.47428624429224	1	1	8	0	5	5	1.15393043872917e-05	0.00447814559337657	NA	0	0	0
47935	psya	4	6.47428624429224	-2.47428624429224	2	1	437	0	7	5	7.47214872467508e-06	0.00414251774768064	NA	0	0	0
47935	psya	5	7.47428624429224	-2.47428624429224	3	0	10	0	6	7	1.33235938265693e-05	0.00619217620129206	NA	0	0	0
47935	psya	6	8.47428624429224	-2.47428624429224	3	0	28	0	6	6	8.53816823938003e-06	0.00480691480160822	NA	0	0	0
47986	psya	0	2.47034094368341	-2.47034094368341	NA	NA	NA	1	7	NA	NA	NA	NA	3679	0	0
47986	psya	1	3.47034094368341	-2.47034094368341	20	24	64	0	6	7	0.000108130474805975	0.0164938303422151	NA	3679	0	0
47986	psya	2	4.47034094368341	-2.47034094368341	44	22	24	1	7	6	5.29274809447987e-05	0.0111292762212531	NA	3679	0	0
47986	psya	3	5.47308066971081	-2.47308066971081	66	15	8	0	6	7	0.000365010079007952	0.00833452966382699	NA	3679	0	0
47986	psya	4	6.47308066971081	-2.47308066971081	81	12	209	0	8	6	0.000291108056018339	0.00761654595498074	NA	3679	0	0
47986	psya	5	7.47308066971081	-2.47308066971081	93	8	-139	0	7	8	0.000265271376661866	0.00978810954326079	NA	3679	0	0
47986	psya	6	8.47308066971081	-2.47308066971081	101	7	42	0	8	7	0.000236933100756248	0.00868050495067012	NA	3679	0	0
48001	inta	0	2.47017754312532	-2.47017754312532	NA	NA	NA	0	3	NA	NA	NA	NA	0	0	0
48001	inta	1	3.47017754312532	-2.47017754312532	6	6	14	1	6	3	6.88176136141559e-06	8.95650783539948e-05	0.00793549880456429	0	0	0
48001	inta	2	4.47017754312532	-2.47017754312532	12	1	21	0	6	6	0.000120446814521291	0.000216128319881978	0.00635317382328023	0	0	0
48001	inta	3	5.47291726915271	-2.47291726915271	13	0	28	1	8	6	0.000113633521587177	0.000212412500306837	0.00770905728475494	0	0	0
48001	inta	4	6.47291726915271	-2.47291726915271	13	3	68	0	11	8	0.000355611694884775	0.000188883077562602	0.00875787249016281	0	0	0
48001	inta	5	7.47291726915271	-2.47291726915271	16	2	-13	0	10	11	0.000616739828931789	0.000668854096727304	0.00777750456298848	0	0	0
48001	inta	6	8.47291726915272	-2.47291726915272	18	0	10	0	10	10	0.000232340508770449	0.00145322189300213	0.0062029800544492	0	0	0
48002	edua	0	2.47014653094876	-2.47014653094876	NA	NA	NA	0	2	NA	NA	NA	NA	0	0	0
48002	edua	1	3.47014653094876	-2.47014653094876	4	3	36	1	4	2	3.09476787851188e-05	NA	0.0111697120963385	0	0	0
48002	edua	2	4.47014653094876	-2.47014653094876	7	12	9	1	7	4	0.000159100085501079	NA	0.0304109251620507	0	0	0
48002	edua	3	5.47288625697615	-2.47288625697615	19	3	73	0	10	7	0.000643998723476331	NA	0.020793758526273	0	0	0
48002	edua	4	6.47288625697615	-2.47288625697615	22	0	28	0	11	10	0.000496092937161564	NA	0.0263977667645564	0	0	0
48002	edua	5	7.47288625697615	-2.47288625697615	22	0	17	0	11	11	0.00050167138657819	NA	0.0268191301259142	0	0	0
48002	edua	6	8.47288625697615	-2.47288625697615	22	0	6	0	11	11	0.000399129207779426	NA	0.0282012719863483	0	0	0
48024	psya	0	2.46986780187722	-2.46986780187722	NA	NA	NA	1	6	NA	NA	NA	NA	0	0	0
48024	psya	1	3.46986780187722	-2.46986780187722	5	11	105	1	11	6	3.95615069847877e-05	0.00986512342479201	NA	0	0	0
48024	psya	2	4.46986780187722	-2.46986780187722	16	1	92	1	16	11	0.00049876025682073	0.0126554657711982	NA	0	0	0
48024	psya	3	5.47260752790462	-2.47260752790462	17	0	64	0	18	16	0.000529749576888753	0.0137802209450897	NA	0	0	0
48024	psya	4	6.47260752790462	-2.47260752790462	17	2	170	1	29	18	0.000405487139342055	0.0162331739094184	NA	0	0	0
48024	psya	5	7.47260752790462	-2.47260752790462	19	0	41	0	28	29	0.000474195321840032	0.026579611396394	NA	0	0	0
48024	psya	6	8.47260752790462	-2.47260752790462	19	1	240	0	29	28	0.000384339018549676	0.0261426653045583	NA	0	0	0
48070	edua	0	2.4693307014206	-2.4693307014206	NA	NA	NA	1	29	NA	NA	NA	NA	144	0	0
48070	edua	1	3.4693307014206	-2.4693307014206	8	16	316	1	47	29	0.00556856613864285	NA	0.111727455691905	144	0	0
48070	edua	2	4.4693307014206	-2.4693307014206	24	9	271	1	71	47	0.00770926931356919	NA	0.113131481279184	144	0	0
48070	edua	3	5.472070427448	-2.472070427448	33	10	297	1	123	71	0.0121285202954571	NA	0.136478059063985	144	0	0
48070	edua	4	6.472070427448	-2.472070427448	43	3	197	1	142	123	0.0209594803213412	NA	0.150657028804596	144	0	0
48070	edua	5	7.472070427448	-2.472070427448	46	3	233	1	172	142	0.0217385838228602	NA	0.145343969595456	144	0	0
48070	edua	6	8.472070427448	-2.472070427448	49	3	248	1	185	172	0.0244638168502016	NA	0.154603282558804	144	0	0
48072	edua	0	2.46931500507357	-2.46931500507357	NA	NA	NA	1	9	NA	NA	NA	NA	0	0	0
48072	edua	1	3.46931500507357	-2.46931500507357	6	3	186	1	13	9	0.000231242819308266	NA	0.0143436974836278	0	0	0
48072	edua	2	4.46931500507357	-2.46931500507357	9	1	74	0	12	13	0.000454812355649016	NA	0.0167154195109496	0	0	0
48072	edua	3	5.47205473110096	-2.47205473110096	10	1	96	1	13	12	0.000188653027029095	NA	0.0204361915223507	0	0	0
48072	edua	4	6.47205473110096	-2.47205473110096	11	1	113	0	14	13	0.000191945257744666	NA	0.0197724680446771	0	0	0
48073	edua	0	2.46931392694064	-2.46931392694064	NA	NA	NA	1	30	NA	NA	NA	NA	0	0	0
48073	edua	1	3.46931392694064	-2.46931392694064	13	6	158	1	39	30	0.00380293709672313	NA	0.0526634229188052	0	0	0
48073	edua	2	4.46931392694064	-2.46931392694064	19	5	224	1	48	39	0.00317043545516637	NA	0.0527902536673378	0	0	0
48073	edua	3	5.47205365296804	-2.47205365296804	24	1	296	1	60	48	0.00363140217256764	NA	0.0736384128141217	0	0	0
48073	edua	4	6.47205365296804	-2.47205365296804	25	10	339	1	77	60	0.00337312431013945	NA	0.0815188296637171	0	0	0
48073	edua	5	7.47205365296804	-2.47205365296804	35	9	184	1	87	77	0.0039635996285049	NA	0.0913086271679273	0	0	0
48073	edua	6	8.47205365296804	-2.47205365296804	44	4	178	1	94	87	0.00402498057743717	NA	0.0955826227970332	0	0	0
48085	inta	0	2.46916980593607	-2.46916980593607	NA	NA	NA	0	5	NA	NA	NA	NA	0	0	0
48085	inta	1	3.46916980593607	-2.46916980593607	9	7	124	1	8	5	8.03624881869478e-07	0.0075544894388614	0.00233160174749841	0	0	0
48085	inta	2	4.46916980593607	-2.46916980593607	16	5	123	0	8	8	7.79991078914374e-05	0.00614511974797618	0.00302852981042859	0	0	0
48085	inta	3	5.47190953196347	-2.47190953196347	21	5	120	0	13	8	6.75965580970607e-05	0.00683792292745953	0.00295105161636582	0	0	0
48085	inta	4	6.47190953196347	-2.47190953196347	26	6	49	0	13	13	0.000239606878555273	0.00643520895001318	0.00297691749690193	0	0	0
48085	inta	5	7.47190953196347	-2.47190953196347	32	1	42	0	14	13	0.000170882120774185	0.0060648411005216	0.00268670423722188	0	0	0
48085	inta	6	8.47190953196347	-2.47190953196347	33	6	55	1	15	14	0.000176396654505321	0.00650833737191288	0.00214090835630022	0	0	0
48194	edua	0	2.46718639015728	-2.46718639015728	NA	NA	NA	0	1	NA	NA	NA	NA	0	0	0
48194	edua	1	3.46718639015728	-2.46718639015728	4	0	2	0	1	1	0	NA	7.94742423505006e-06	0	0	0
48194	edua	2	4.46718639015728	-2.46718639015728	4	0	2	1	2	1	0	NA	1.08838719766824e-06	0	0	0
48194	edua	3	5.46992611618468	-2.46992611618468	4	4	4	0	2	2	6.19351906759863e-06	NA	5.56718518001152e-05	0	0	0
48194	edua	4	6.46992611618468	-2.46992611618468	8	0	6	1	4	2	3.48330450974747e-06	NA	4.55952084448718e-05	0	0	0
48194	edua	5	7.46992611618468	-2.46992611618468	8	0	6	0	4	4	7.71559660896357e-05	NA	5.24513385257156e-05	0	0	0
48194	edua	6	8.46992611618468	-2.46992611618468	8	0	8	0	4	4	6.65853294567489e-05	NA	4.14079047018933e-05	0	0	0
48208	psya	0	2.46711139649924	-2.46711139649924	NA	NA	NA	0	2	NA	NA	NA	NA	3232	0	0
48208	psya	1	3.46711139649924	-2.46711139649924	15	17	670	1	19	2	0	0.00775737223590097	NA	3232	0	0
48208	psya	2	4.46711139649924	-2.46711139649924	32	2	-73	1	18	19	0.000306362253992665	0.0680806255441315	NA	3232	0	0
48208	psya	3	5.46985112252664	-2.46985112252664	34	12	-21	1	20	18	0.000190399996625499	0.0585870143614393	NA	3232	0	0
48208	psya	4	6.46985112252664	-2.46985112252664	46	3	200	1	24	20	6.28466045365953e-05	0.0391829153801322	NA	3232	0	0
48208	psya	5	7.46985112252664	-2.46985112252664	49	14	77	1	29	24	8.95864193141655e-05	0.0423680553054882	NA	3232	0	0
48208	psya	6	8.46985112252664	-2.46985112252664	63	8	183	0	27	29	9.37753275574159e-05	0.0515729102321636	NA	3232	0	0
48250	inta	0	2.46674790715373	-2.46674790715373	NA	NA	NA	1	18	NA	NA	NA	NA	486	0	0
48250	inta	1	3.46674790715373	-2.46674790715373	14	8	504	1	30	18	0.000413041983009938	0.0395033357947207	0.00218335610705762	486	0	0
48250	inta	2	4.46674790715373	-2.46674790715373	22	13	349	0	29	30	0.000506675024283697	0.0852857543714767	0.000933130022450425	486	0	0
48250	inta	3	5.46948763318113	-2.46948763318113	35	2	308	0	30	29	0.00034944524703465	0.0736106170223287	0.00446661094013838	486	0	0
48250	inta	4	6.46948763318113	-2.46948763318113	37	3	117	1	30	30	0.00033422428476616	0.0819639828951712	0.00372952066744726	486	0	0
48250	inta	5	7.46948763318113	-2.46948763318113	40	0	148	1	32	30	0.000245178416947262	0.0815311790822112	5.04031966271423e-06	486	0	0
48250	inta	6	8.46948763318113	-2.46948763318113	40	3	102	0	32	32	0.000306184750036269	0.0799461869186904	4.1838506449377e-06	486	0	0
48560	edua	0	2.46167243784881	-2.46167243784881	NA	NA	NA	1	6	NA	NA	NA	NA	0	0	0
48560	edua	1	3.46167243784881	-2.46167243784881	4	3	169	1	12	6	0.00106215442083825	NA	0.0276218984368949	0	0	0
48560	edua	2	4.46167243784881	-2.46167243784881	7	2	145	1	14	12	0.000788946417149334	NA	0.0897001193460011	0	0	0
48560	edua	3	5.46441216387621	-2.46441216387621	9	4	89	1	19	14	0.00074683689699229	NA	0.0856420202167604	0	0	0
48560	edua	4	6.46441216387621	-2.46441216387621	13	1	57	1	24	19	0.000995849447413807	NA	0.0872149597579511	0	0	0
48560	edua	5	7.46441216387621	-2.46441216387621	14	1	104	1	29	24	0.00134061257591611	NA	0.0855746224798434	0	0	0
48560	edua	6	8.4644121638762	-2.4644121638762	15	1	61	1	33	29	0.00150287416319903	NA	0.085040114631497	0	0	0
48737	psya	0	2.45887319254186	-2.45887319254186	NA	NA	NA	1	76	NA	NA	NA	NA	0	0	0
48737	psya	1	3.45887319254186	-2.45887319254186	9	2	639	1	97	76	0.00925761587263419	0.178196657143722	NA	0	0	0
48737	psya	2	4.45887319254186	-2.45887319254186	11	1	476	1	101	97	0.00626412641147296	0.152952821650586	NA	0	0	0
48737	psya	3	5.46161291856925	-2.46161291856925	12	2	176	1	104	101	0.00463057374519084	0.153722554452644	NA	0	0	0
48737	psya	4	6.46161291856925	-2.46161291856925	14	0	501	1	113	104	0.00361109444946148	0.14545922097176	NA	0	0	0
48737	psya	5	7.46161291856925	-2.46161291856925	14	0	146	1	121	113	0.00335097573189883	0.151622290829703	NA	0	0	0
48737	psya	6	8.46161291856926	-2.46161291856926	14	0	185	1	119	121	0.00333587529194886	0.165146880995576	NA	0	0	0
48835	psya	0	2.45818334601725	-2.45818334601725	NA	NA	NA	0	3	NA	NA	NA	NA	260	0	0
48835	psya	1	3.45818334601725	-2.45818334601725	11	3	79	1	5	3	8.29358558917486e-07	0.00956509412184637	NA	260	0	0
48835	psya	2	4.45818334601725	-2.45818334601725	14	2	58	1	6	5	0.000375022136140136	0.00897612952190639	NA	260	0	0
48835	psya	3	5.46092307204465	-2.46092307204465	16	1	33	1	7	6	0.000610801985230506	0.00716056455123021	NA	260	0	0
48835	psya	4	6.46092307204465	-2.46092307204465	17	2	72	0	7	7	0.000790194560645903	0.0058677867644163	NA	260	0	0
48835	psya	5	7.46092307204465	-2.46092307204465	19	6	33	0	7	7	0.000707611069873742	0.00537828956483836	NA	260	0	0
48835	psya	6	8.46092307204465	-2.46092307204465	25	4	55	0	7	7	0.000631028283016482	0.00530128616431021	NA	260	0	0
48886	psya	0	2.45658101851852	-2.45658101851852	NA	NA	NA	1	15	NA	NA	NA	NA	0	1	0
48886	psya	1	3.45658101851852	-2.45658101851852	14	6	207	1	21	15	0.000226808439911747	0.0341076129785529	NA	0	1	0
48886	psya	2	4.45658101851852	-2.45658101851852	20	5	94	1	21	21	0.000134926716506499	0.0365688400806963	NA	0	1	0
48886	psya	3	5.45932074454592	-2.45932074454592	25	2	146	0	24	21	7.24648384830317e-05	0.0306192932608891	NA	0	1	0
48886	psya	4	6.45932074454592	-2.45932074454592	27	0	182	0	28	24	0.000107219959243929	0.0281084563467985	NA	0	1	0
48886	psya	5	7.45932074454592	-2.45932074454592	27	2	371	0	28	28	0.000233090209722677	0.0322814826441475	NA	0	1	0
48886	psya	6	8.45932074454592	-2.45932074454592	29	13	301	0	28	28	0.000179210353599358	0.0329742166200825	NA	0	1	0
48938	psya	0	2.45606167554541	-2.45606167554541	NA	NA	NA	1	27	NA	NA	NA	NA	0	0	0
48938	psya	1	3.45606167554541	-2.45606167554541	3	2	91	1	28	27	0.000569018378754824	0.103687952421887	NA	0	0	0
48938	psya	2	4.45606167554541	-2.45606167554541	5	3	382	1	41	28	0.000188535147909869	0.069279398163712	NA	0	0	0
48938	psya	3	5.45880140157281	-2.45880140157281	8	2	143	1	38	41	0.000281836566755135	0.0894049785799672	NA	0	0	0
48938	psya	4	6.45880140157281	-2.45880140157281	10	0	118	1	41	38	0.000191785932723176	0.0815137668228841	NA	0	0	0
48938	psya	5	7.45880140157281	-2.45880140157281	10	0	190	1	47	41	0.000187789330005348	0.0866572524077707	NA	0	0	0
48938	psya	6	8.4588014015728	-2.4588014015728	10	5	119	1	49	47	0.000184985951677747	0.0932877564733764	NA	0	0	0
49016	psya	0	2.45528928843227	-2.45528928843227	NA	NA	NA	1	35	NA	NA	NA	NA	0	0	0
49016	psya	1	3.45528928843227	-2.45528928843227	6	6	617	1	52	35	0.000760820533490568	0.120019873250601	NA	0	0	0
49016	psya	2	4.45528928843227	-2.45528928843227	12	22	435	1	63	52	0.00128124429104098	0.147017588738376	NA	0	0	0
49016	psya	3	5.45802901445967	-2.45802901445967	34	8	612	1	73	63	0.000836920290319096	0.149944883468648	NA	0	0	0
49016	psya	4	6.45802901445967	-2.45802901445967	42	2	380	1	81	73	0.000803167934532963	0.175064211952532	NA	0	0	0
49016	psya	5	7.45802901445967	-2.45802901445967	44	6	498	1	90	81	0.000821736314802997	0.174070466615081	NA	0	0	0
49016	psya	6	8.45802901445967	-2.45802901445967	50	1	382	1	107	90	0.000781944895056978	0.176111565488605	NA	0	0	0
49064	psya	0	2.45490414129883	-2.45490414129883	NA	NA	NA	0	7	NA	NA	NA	NA	0	0	0
49091	psya	0	2.45375247336377	-2.45375247336377	NA	NA	NA	1	23	NA	NA	NA	NA	0	0	0
49091	psya	1	3.45375247336377	-2.45375247336377	5	2	447	1	27	23	0.00224657270762519	0.0310219774277505	NA	0	0	0
49091	psya	2	4.45375247336378	-2.45375247336378	7	10	86	1	42	27	0.00185471601912165	0.0595678076028444	NA	0	0	0
49091	psya	3	5.45649219939117	-2.45649219939117	17	3	310	1	52	42	0.00129892366418613	0.0463775013081137	NA	0	0	0
49091	psya	4	6.45649219939117	-2.45649219939117	20	1	301	1	57	52	0.00123114182762463	0.0552108841399175	NA	0	0	0
49091	psya	5	7.45649219939117	-2.45649219939117	21	8	642	1	64	57	0.00124462907966748	0.0685253117495088	NA	0	0	0
49091	psya	6	8.45649219939117	-2.45649219939117	29	0	188	1	68	64	0.00142708134375861	0.0866162552559901	NA	0	0	0
49107	inta	0	2.45354375951294	-2.45354375951294	NA	NA	NA	1	17	NA	NA	NA	NA	0	0	0
49107	inta	1	3.45354375951294	-2.45354375951294	7	2	214	0	18	17	0.000638964107042592	0.0573808571797035	0.0660555435088855	0	0	0
49107	inta	2	4.45354375951294	-2.45354375951294	9	2	70	0	18	18	0.000645737931882043	0.048024774983845	0.0547110980111189	0	0	0
49107	inta	3	5.45628348554034	-2.45628348554034	11	1	149	0	19	18	0.000496653125637456	0.039409065678697	0.0521900307677604	0	0	0
49107	inta	4	6.45628348554033	-2.45628348554033	12	0	184	0	22	19	0.000395569539721399	0.0398377645380444	0.0435236306345355	0	0	0
49107	inta	5	7.45628348554033	-2.45628348554033	12	1	373	0	23	22	0.000413508476108935	0.0413160402895081	0.0400300299206327	0	0	0
49107	inta	6	8.45628348554033	-2.45628348554033	13	0	70	1	25	23	0.000372761582674455	0.0443848665860321	0.0364057853397523	0	0	0
49136	psya	0	2.4533358384069	-2.4533358384069	NA	NA	NA	0	2	NA	NA	NA	NA	222	0	0
49136	psya	1	3.4533358384069	-2.4533358384069	6	1	246	0	8	2	1.61458591704135e-07	0.00639534867918867	NA	222	0	0
49136	psya	2	4.4533358384069	-2.4533358384069	7	10	94	1	9	8	1.87802246442111e-05	0.033083147324811	NA	222	0	0
49136	psya	3	5.4560755644343	-2.4560755644343	17	2	69	0	10	9	2.60219784213428e-05	0.0330146691187084	NA	222	0	0
49136	psya	4	6.4560755644343	-2.4560755644343	19	1	158	0	11	10	2.12123942881407e-05	0.0303005576175628	NA	222	0	0
49136	psya	5	7.4560755644343	-2.4560755644343	20	5	121	0	11	11	1.87403713603867e-05	0.0300180396012932	NA	222	0	0
49136	psya	6	8.4560755644343	-2.4560755644343	25	1	45	0	11	11	1.42132563096412e-05	0.0298299297920272	NA	222	0	0
49139	psya	0	2.45331544901065	-2.45331544901065	NA	NA	NA	1	21	NA	NA	NA	NA	700	0	0
49139	psya	1	3.45331544901065	-2.45331544901065	7	14	528	1	36	21	0.000223091950901045	0.0842033396310294	NA	700	0	0
49139	psya	2	4.45331544901065	-2.45331544901065	21	9	357	1	43	36	0.000653273356932625	0.111904302000089	NA	700	0	0
49139	psya	3	5.45605517503805	-2.45605517503805	30	1	209	1	46	43	0.000635350589215523	0.115027656372663	NA	700	0	0
49139	psya	4	6.45605517503805	-2.45605517503805	31	1	217	1	48	46	0.000518084053296205	0.111659119755742	NA	700	0	0
49139	psya	5	7.45605517503805	-2.45605517503805	32	4	33	1	47	48	0.000450598732680467	0.108362405994737	NA	700	0	0
49139	psya	6	8.45605517503805	-2.45605517503805	36	2	227	0	49	47	0.000355048203131375	0.08995163165716	NA	700	0	0
49341	edua	0	2.45199143835616	-2.45199143835616	NA	NA	NA	0	6	NA	NA	NA	NA	0	0	0
49341	edua	1	3.45199143835616	-2.45199143835616	15	2	-39	1	7	6	0.000195459035196224	NA	0	0	0	0
49341	edua	2	4.45199143835616	-2.45199143835616	17	1	10	1	8	7	9.52720330823073e-05	NA	0.000682536350084021	0	0	0
49341	edua	3	5.45473116438356	-2.45473116438356	18	3	40	1	10	8	7.20417622502524e-05	NA	0.000596932026246197	0	0	0
49341	edua	4	6.45473116438356	-2.45473116438356	21	4	28	1	11	10	0.000105423335370779	NA	0.00252947590423553	0	0	0
49341	edua	5	7.45473116438356	-2.45473116438356	25	3	20	1	12	11	5.49786419583028e-05	NA	0.00334232465399709	0	0	0
49341	edua	6	8.45473116438356	-2.45473116438356	28	2	11	0	12	12	5.04698822467044e-05	NA	0.00313026103544215	0	0	0
49417	edua	0	2.45073167174023	-2.45073167174023	NA	NA	NA	1	5	NA	NA	NA	NA	0	0	0
49417	edua	1	3.45073167174023	-2.45073167174023	2	0	215	1	8	5	0.000305185518167961	NA	0.0545430739308848	0	0	0
49417	edua	2	4.45073167174023	-2.45073167174023	2	0	176	0	8	8	0.000208166270678163	NA	0.0550040058133027	0	0	0
49417	edua	3	5.45347139776763	-2.45347139776763	2	1	99	0	10	8	4.6744956839359e-05	NA	0.0539283789420536	0	0	0
49417	edua	4	6.45347139776763	-2.45347139776763	3	0	41	1	10	10	6.51715404969873e-05	NA	0.0533445237110539	0	0	0
49417	edua	5	7.45347139776763	-2.45347139776763	3	0	34	0	11	10	7.58205282362663e-05	NA	0.0467654758155508	0	0	0
49417	edua	6	8.45347139776763	-2.45347139776763	3	0	31	0	11	11	6.15259789536257e-05	NA	0.0442527002604665	0	0	0
49442	psya	0	2.45047209538305	-2.45047209538305	NA	NA	NA	0	5	NA	NA	NA	NA	154	0	0
49442	psya	1	3.45047209538305	-2.45047209538305	14	4	69	0	7	5	1.26037128430359e-05	0.00375108790532439	NA	154	0	0
49442	psya	2	4.45047209538305	-2.45047209538305	18	20	53	0	8	7	9.65558518508262e-06	0.00657664081874163	NA	154	0	0
49442	psya	3	5.45321182141045	-2.45321182141045	38	4	-12	0	9	8	0.000312285140768743	0.00545073239508592	NA	154	0	0
49442	psya	4	6.45321182141045	-2.45321182141045	42	13	-77	0	8	9	0.000278419134948039	0.00528858337997247	NA	154	0	0
49442	psya	5	7.45321182141045	-2.45321182141045	55	4	10	1	9	8	0.00026932588815427	0.00502011514087015	NA	154	0	0
49442	psya	6	8.45321182141045	-2.45321182141045	59	9	101	1	10	9	0.000444346138130888	0.00468640931799778	NA	154	0	0
49446	psya	0	2.45042519660071	-2.45042519660071	NA	NA	NA	0	9	NA	NA	NA	NA	0	0	0
49446	psya	1	3.45042519660071	-2.45042519660071	8	2	133	1	12	9	0.000185382529012195	0.0175617749728512	NA	0	0	0
49446	psya	2	4.45042519660071	-2.45042519660071	10	11	100	1	16	12	0.000214615928721746	0.0157664745762531	NA	0	0	0
49446	psya	3	5.45316492262811	-2.45316492262811	21	7	-40	0	15	16	7.27057151975271e-05	0.0369900481066556	NA	0	0	0
49446	psya	4	6.45316492262811	-2.45316492262811	28	2	23	1	16	15	3.2755201352933e-05	0.0488592083065371	NA	0	0	0
49446	psya	5	7.45316492262811	-2.45316492262811	30	1	90	0	16	16	4.30311424389927e-05	0.0499680340680444	NA	0	0	0
49446	psya	6	8.45316492262811	-2.45316492262811	31	1	-22	0	17	16	3.80287667979416e-05	0.0479739293581996	NA	0	0	0
49665	psya	0	2.44745814307458	-2.44745814307458	NA	NA	NA	1	24	NA	NA	NA	NA	0	0	0
49665	psya	1	3.44745814307458	-2.44745814307458	3	1	383	1	37	24	0.000398788757414174	0.120885429062286	NA	0	0	0
49665	psya	2	4.44745814307458	-2.44745814307458	4	1	366	1	44	37	0.00065989080440983	0.124731415689727	NA	0	0	0
49665	psya	3	5.45019786910198	-2.45019786910198	5	2	351	1	59	44	0.00141802759102452	0.0944687431794097	NA	0	0	0
49665	psya	4	6.45019786910198	-2.45019786910198	7	0	239	1	68	59	0.00167061443199621	0.106128594477093	NA	0	0	0
49665	psya	5	7.45019786910198	-2.45019786910198	7	1	419	1	78	68	0.0016542819260188	0.111638381531916	NA	0	0	0
49665	psya	6	8.45019786910198	-2.45019786910198	8	1	249	1	86	78	0.0018482473203798	0.128226780259191	NA	0	0	0
49731	psya	0	2.44710340563166	-2.44710340563166	NA	NA	NA	1	13	NA	NA	NA	NA	0	0	0
49731	psya	1	3.44710340563166	-2.44710340563166	5	10	270	1	21	13	4.67185776783195e-05	0.0389690286029698	NA	0	0	0
49731	psya	2	4.44710340563166	-2.44710340563166	15	0	451	0	21	21	0.000124177962741148	0.0632558625506914	NA	0	0	0
49731	psya	3	5.44984313165906	-2.44984313165906	15	3	97	0	22	21	8.32252845744706e-05	0.0673035208512013	NA	0	0	0
49731	psya	4	6.44984313165906	-2.44984313165906	18	0	272	0	25	22	5.6151813594645e-05	0.0615592135807644	NA	0	0	0
49731	psya	5	7.44984313165906	-2.44984313165906	18	4	179	1	29	25	5.92821638030248e-05	0.0734999227922085	NA	0	0	0
49731	psya	6	8.44984313165906	-2.44984313165906	22	2	99	0	31	29	6.23537218185562e-05	0.0768336988935191	NA	0	0	0
49940	psya	0	2.44328250253678	-2.44328250253678	NA	NA	NA	1	25	NA	NA	NA	NA	10260	0	0
49940	psya	1	3.44328250253678	-2.44328250253678	45	33	470	1	33	25	0.000572814534047115	0.0880786728247862	NA	10260	0	0
49940	psya	2	4.44328250253678	-2.44328250253678	78	19	324	1	40	33	0.000379754627897052	0.0895917798227844	NA	10260	0	0
49940	psya	3	5.44602222856418	-2.44602222856418	97	11	558	1	44	40	0.00100411350469215	0.0899996076733605	NA	10260	0	0
49940	psya	4	6.44602222856418	-2.44602222856418	108	17	221	1	44	44	0.00139957647734983	0.103230572870481	NA	10260	0	0
49940	psya	5	7.44602222856418	-2.44602222856418	125	7	390	0	46	44	0.000935817235000147	0.0997538794972378	NA	10260	0	0
49940	psya	6	8.44602222856418	-2.44602222856418	132	6	190	1	44	46	0.000820540092233301	0.101074542803586	NA	10260	0	0
50057	psya	0	2.44207921106038	-2.44207921106038	NA	NA	NA	0	12	NA	NA	NA	NA	7524	0	0
50057	psya	1	3.44207921106038	-2.44207921106038	17	4	226	1	13	12	6.29983014579378e-05	0.0159910991416449	NA	7524	0	0
50057	psya	2	4.44207921106038	-2.44207921106038	21	5	120	1	12	13	0.000220240628649682	0.0148160488524844	NA	7524	0	0
50057	psya	3	5.44481893708777	-2.44481893708777	26	9	-126	0	10	12	5.26453110679792e-05	0.0128178553757617	NA	7524	0	0
50057	psya	4	6.44481893708777	-2.44481893708777	35	12	256	0	11	10	2.03024120378726e-05	0.00836742934733897	NA	7524	0	0
50057	psya	5	7.44481893708777	-2.44481893708777	47	4	103	0	12	11	6.07170477762524e-06	0.00940379642814195	NA	7524	0	0
50057	psya	6	8.44481893708777	-2.44481893708777	51	4	82	0	12	12	4.97412036587889e-06	0.0124215408087669	NA	7524	0	0
50181	psya	0	2.44034249746322	-2.44034249746322	NA	NA	NA	1	18	NA	NA	NA	NA	168	0	0
50181	psya	1	3.44034249746322	-2.44034249746322	13	12	447	1	28	18	0.00112504296591764	0.066039875772912	NA	168	0	0
50181	psya	2	4.44034249746322	-2.44034249746322	25	4	301	1	33	28	0.00195120971605889	0.100676225404497	NA	168	0	0
50181	psya	3	5.44308222349061	-2.44308222349061	29	4	213	1	38	33	0.0014674061659556	0.10531001459774	NA	168	0	0
50181	psya	4	6.44308222349061	-2.44308222349061	33	2	122	1	40	38	0.000953802286351569	0.103719955279972	NA	168	0	0
50181	psya	5	7.44308222349061	-2.44308222349061	35	11	-25	1	40	40	0.000912971594103941	0.102287665961086	NA	168	0	0
50181	psya	6	8.44308222349061	-2.44308222349061	46	1	-113	1	41	40	0.000825539595786512	0.092011999948653	NA	168	0	0
50232	inta	0	2.43953421486555	-2.43953421486555	NA	NA	NA	1	4	NA	NA	NA	NA	0	0	0
50232	inta	1	3.43953421486555	-2.43953421486555	2	1	17	0	3	4	0.000210424762785446	0.00839130288963777	0	0	0	0
50232	inta	2	4.43953421486555	-2.43953421486555	3	4	273	0	15	3	1.19393318068532e-05	0.00388942079948311	0.000103329832552009	0	0	0
50232	inta	3	5.44227394089295	-2.44227394089295	7	0	75	1	16	15	0.000138426231743036	0.0353929102865249	0.00934438665404139	0	0	0
50232	inta	4	6.44227394089295	-2.44227394089295	7	0	27	0	16	16	0.0001180281656328	0.0364994389674938	0.00724892568024582	0	0	0
50232	inta	5	7.44227394089295	-2.44227394089295	7	2	73	0	16	16	7.08305056957548e-05	0.0359148193891047	0.00592041369199393	0	0	0
50232	inta	6	8.44227394089295	-2.44227394089295	9	0	16	0	15	16	5.08832405427418e-05	0.0342635260292512	0.00623280114885519	0	0	0
51038	psya	0	2.43297009766616	-2.43297009766616	NA	NA	NA	0	1	NA	NA	NA	NA	0	0	0
51038	psya	1	3.43297009766616	-2.43297009766616	2	0	32	0	1	1	0	0.0119491300786599	NA	0	0	0
51038	psya	2	4.43297009766616	-2.43297009766616	2	0	43	0	1	1	0	0.0111469290407085	NA	0	0	0
51038	psya	3	5.43570982369356	-2.43570982369356	2	2	22	0	1	1	0	0.0106567640905681	NA	0	0	0
51038	psya	4	6.43570982369356	-2.43570982369356	4	0	78	0	2	1	0	0.0103013002762874	NA	0	0	0
51038	psya	5	7.43570982369356	-2.43570982369356	4	0	17	0	2	2	3.02313139911685e-07	0.0105497219653248	NA	0	0	0
51038	psya	6	8.43570982369356	-2.43570982369356	4	1	27	0	3	2	2.30606192600448e-07	0.00970709145676779	NA	0	0	0
51046	psya	0	2.43283365043125	-2.43283365043125	NA	NA	NA	1	8	NA	NA	NA	NA	610	0	0
51046	psya	1	3.43283365043125	-2.43283365043125	9	4	81	1	13	8	2.87434831930114e-05	0.0203690099541851	NA	610	0	0
51046	psya	2	4.43283365043125	-2.43283365043125	13	2	47	1	15	13	6.94679974797078e-05	0.0279271526557506	NA	610	0	0
51046	psya	3	5.43557337645865	-2.43557337645865	15	4	-32	0	17	15	5.73304655571247e-05	0.0177786488171849	NA	610	0	0
51046	psya	4	6.43557337645865	-2.43557337645865	19	3	45	1	18	17	6.53864158496299e-05	0.0153109599852851	NA	610	0	0
51046	psya	5	7.43557337645865	-2.43557337645865	22	1	32	0	19	18	4.93137777706802e-05	0.0165723166780961	NA	610	0	0
51046	psya	6	8.43557337645865	-2.43557337645865	23	1	-5	0	20	19	3.78543070791992e-05	0.0160932383596169	NA	610	0	0
51159	psya	0	2.43131294393709	-2.43131294393709	NA	NA	NA	1	23	NA	NA	NA	NA	0	0	0
51159	psya	1	3.43131294393709	-2.43131294393709	7	2	134	1	31	23	0.00227271433378053	0.0188061029980509	NA	0	0	0
51159	psya	2	4.43131294393709	-2.43131294393709	9	2	80	1	35	31	0.00265020276099554	0.0167455013933732	NA	0	0	0
51159	psya	3	5.43405266996449	-2.43405266996449	11	0	100	0	37	35	0.00250544529905881	0.0138132539842109	NA	0	0	0
51159	psya	4	6.43405266996449	-2.43405266996449	11	1	54	1	39	37	0.00237413412620226	0.0151669462082178	NA	0	0	0
51159	psya	5	7.43405266996449	-2.43405266996449	12	1	39	0	40	39	0.00216287650941015	0.0149105163147189	NA	0	0	0
51159	psya	6	8.43405266996449	-2.43405266996449	13	0	29	0	41	40	0.00190927671790604	0.0148690099126443	NA	0	0	0
51163	psya	0	2.4312978500761	-2.4312978500761	NA	NA	NA	0	10	NA	NA	NA	NA	0	0	0
51163	psya	1	3.4312978500761	-2.4312978500761	12	2	57	1	14	10	0.000248998545727275	0.0370962786190998	NA	0	0	0
51163	psya	2	4.4312978500761	-2.4312978500761	14	7	100	1	24	14	0.000487828096813368	0.0294840952247835	NA	0	0	0
51163	psya	3	5.4340375761035	-2.4340375761035	21	16	126	0	21	24	0.000725915262167288	0.0335553191104217	NA	0	0	0
51163	psya	4	6.4340375761035	-2.4340375761035	37	6	113	1	22	21	0.000483412983414076	0.0260571386835844	NA	0	0	0
51163	psya	5	7.4340375761035	-2.4340375761035	43	12	468	0	25	22	0.000450299264135165	0.0263402646530106	NA	0	0	0
51163	psya	6	8.4340375761035	-2.4340375761035	55	2	90	0	28	25	0.000794738352719332	0.0464409059603033	NA	0	0	0
51170	edua	0	2.43128199518011	-2.43128199518011	NA	NA	NA	1	20	NA	NA	NA	NA	0	0	0
51170	edua	1	3.43128199518011	-2.43128199518011	4	1	66	1	26	20	0.00187609350541197	NA	0.0225521230270854	0	0	0
51170	edua	2	4.43128199518011	-2.43128199518011	5	0	140	1	27	26	0.00167670695700271	NA	0.0316292205797095	0	0	0
51170	edua	3	5.43402172120751	-2.43402172120751	5	0	33	1	29	27	0.00128805825696851	NA	0.0500807209909335	0	0	0
51170	edua	4	6.43402172120751	-2.43402172120751	5	0	12	1	25	29	0.00118884876110342	NA	0.0428885719413497	0	0	0
51170	edua	5	7.43402172120751	-2.43402172120751	5	2	44	0	26	25	0.00107921041709192	NA	0.0300634689064432	0	0	0
51170	edua	6	8.43402172120751	-2.43402172120751	7	1	-12	1	26	26	0.000884348492781284	NA	0.0282379737685069	0	0	0
51199	psya	0	2.43117135971588	-2.43117135971588	NA	NA	NA	1	26	NA	NA	NA	NA	1143	0	0
51199	psya	1	3.43117135971588	-2.43117135971588	8	5	365	1	36	26	0.00146654205533949	0.085499988725278	NA	1143	0	0
51199	psya	2	4.43117135971588	-2.43117135971588	13	5	288	1	43	36	0.000636904407997628	0.0859486056715088	NA	1143	0	0
51199	psya	3	5.43391108574328	-2.43391108574328	18	0	586	1	51	43	0.000665761766133782	0.0957536476079394	NA	1143	0	0
51199	psya	4	6.43391108574328	-2.43391108574328	18	14	74	1	49	51	0.000584281870465508	0.125074343390768	NA	1143	0	0
51199	psya	5	7.43391108574328	-2.43391108574328	32	0	190	1	49	49	0.00041842973408697	0.102752324322848	NA	1143	0	0
51199	psya	6	8.43391108574328	-2.43391108574328	32	8	108	1	55	49	0.000377392319356684	0.0921697393408103	NA	1143	0	0
51286	edua	0	2.43030958269914	-2.43030958269914	NA	NA	NA	1	4	NA	NA	NA	NA	2574	0	1
51286	edua	1	3.43030958269914	-2.43030958269914	5	5	83	1	19	4	0.00053723024050625	NA	0.00524614925862866	2574	0	1
51286	edua	2	4.43030958269914	-2.43030958269914	10	6	76	1	34	19	0.00210354335710829	NA	0.0097332419147591	2574	0	1
51286	edua	3	5.43304930872653	-2.43304930872653	16	2	66	1	46	34	0.00438125945322218	NA	0.0144485884688912	2574	0	1
51286	edua	4	6.43304930872653	-2.43304930872653	18	3	25	1	49	46	0.00478175567084298	NA	0.0221580016966133	2574	0	1
51286	edua	5	7.43304930872653	-2.43304930872653	21	5	35	1	56	49	0.00432103213240833	NA	0.0196319336716252	2574	0	1
51286	edua	6	8.43304930872653	-2.43304930872653	26	4	152	1	60	56	0.00405709214718239	NA	0.0211059559791589	2574	0	1
51310	psya	0	2.42991942541857	-2.42991942541857	NA	NA	NA	0	4	NA	NA	NA	NA	1134	0	0
51310	psya	1	3.42991942541857	-2.42991942541857	23	11	50	0	4	4	0.000777470396552262	0.00516612911880823	NA	1134	0	0
51310	psya	2	4.42991942541857	-2.42991942541857	34	22	208	0	11	4	0.000561645760742507	0.00484452080337831	NA	1134	0	0
51310	psya	3	5.43265915144597	-2.43265915144597	56	12	75	1	12	11	0.000606426620423079	0.0154862380250301	NA	1134	0	0
51310	psya	4	6.43265915144597	-2.43265915144597	68	2	62	0	12	12	0.000548150289705901	0.0137054072595065	NA	1134	0	0
51310	psya	5	7.43265915144597	-2.43265915144597	70	12	49	0	12	12	0.000322358557667983	0.0134934591929682	NA	1134	0	0
51310	psya	6	8.43265915144597	-2.43265915144597	82	2	54	0	13	12	0.000288923369727282	0.013579753126754	NA	1134	0	0
51395	psya	0	2.42853748097412	-2.42853748097412	NA	NA	NA	1	3	NA	NA	NA	NA	0	0	0
51395	psya	1	3.42853748097412	-2.42853748097412	2	0	28	0	2	3	2.49322432705127e-06	0.00178585948197839	NA	0	0	0
51395	psya	2	4.42853748097412	-2.42853748097412	2	0	69	0	3	2	1.69618079335281e-06	0.00103272883239468	NA	0	0	0
51395	psya	3	5.43127720700152	-2.43127720700152	2	0	31	0	3	3	1.42957004721023e-05	0.00642725910231302	NA	0	0	0
51395	psya	4	6.43127720700152	-2.43127720700152	2	0	12	0	3	3	6.87299419081982e-07	0.00592583019192251	NA	0	0	0
51395	psya	5	7.43127720700152	-2.43127720700152	2	0	10	0	3	3	4.56804728849651e-07	0.00518353255111132	NA	0	0	0
51395	psya	6	8.43127720700152	-2.43127720700152	2	0	-60	0	2	3	2.77343649365262e-07	0.00487417384563558	NA	0	0	0
51471	psya	0	2.42812167047184	-2.42812167047184	NA	NA	NA	1	18	NA	NA	NA	NA	0	0	0
51471	psya	1	3.42812167047184	-2.42812167047184	3	5	194	1	18	18	0.00291672243687709	0.0629677742178118	NA	0	0	0
51471	psya	2	4.42812167047184	-2.42812167047184	8	0	157	1	17	18	0.00118696764651041	0.0674048007409724	NA	0	0	0
51530	psya	0	2.42776040081177	-2.42776040081177	NA	NA	NA	1	14	NA	NA	NA	NA	0	0	0
51530	psya	1	3.42776040081177	-2.42776040081177	6	2	303	1	25	14	0.000915540168217151	0.0398049050252986	NA	0	0	0
51530	psya	2	4.42776040081177	-2.42776040081177	8	0	131	1	34	25	0.000946009639209301	0.0683942392068246	NA	0	0	0
51530	psya	3	5.43050012683917	-2.43050012683917	8	0	-73	1	35	34	0.001243579044172	0.0608362087559923	NA	0	0	0
51530	psya	4	6.43050012683917	-2.43050012683917	8	0	70	1	38	35	0.000873744873435962	0.0419185412433973	NA	0	0	0
51530	psya	5	7.43050012683917	-2.43050012683917	8	0	14	0	37	38	0.00107295752526125	0.0411355589282304	NA	0	0	0
51530	psya	6	8.43050012683917	-2.43050012683917	8	1	232	0	39	37	0.000884763215749392	0.0394403863586756	NA	0	0	0
51549	psya	0	2.42768198249619	-2.42768198249619	NA	NA	NA	1	28	NA	NA	NA	NA	0	0	0
51549	psya	1	3.42768198249619	-2.42768198249619	6	2	539	1	33	28	0.00100761093371598	0.116799921588274	NA	0	0	0
51549	psya	2	4.42768198249619	-2.42768198249619	8	1	443	1	36	33	0.000418864854123512	0.111643961857871	NA	0	0	0
51549	psya	3	5.43042170852359	-2.43042170852359	9	1	272	1	38	36	0.000286373469276609	0.105417287690135	NA	0	0	0
51549	psya	4	6.43042170852359	-2.43042170852359	10	1	162	1	40	38	0.000240540306563172	0.096377383510423	NA	0	0	0
51549	psya	5	7.43042170852359	-2.43042170852359	11	0	167	0	41	40	0.000190226982971483	0.0959735811301751	NA	0	0	0
51549	psya	6	8.43042170852359	-2.43042170852359	11	4	-59	0	39	41	0.000171272114968247	0.0920825928409989	NA	0	0	0
51608	edua	0	2.42638226154236	-2.42638226154236	NA	NA	NA	1	50	NA	NA	NA	NA	3016	0	0
51608	edua	1	3.42638226154236	-2.42638226154236	18	19	501	1	101	50	0.00860505907146427	NA	0.0589341087500874	3016	0	0
51608	edua	2	4.42638226154236	-2.42638226154236	37	4	766	1	166	101	0.0117900506718075	NA	0.0792505290581273	3016	0	0
51608	edua	3	5.42912198756976	-2.42912198756976	41	9	658	1	243	166	0.0151765444225193	NA	0.113487392895973	3016	0	0
51608	edua	4	6.42912198756976	-2.42912198756976	50	8	911	1	320	243	0.0197886838442909	NA	0.156636843806965	3016	0	0
51608	edua	5	7.42912198756976	-2.42912198756976	58	11	753	1	423	320	0.0243122120511934	NA	0.168839715874671	3016	0	0
51608	edua	6	8.42912198756976	-2.42912198756976	69	14	807	1	519	423	0.0293235146938383	NA	0.218949679713569	3016	0	0
52003	psya	3	5.42480219431761	-2.42480219431761	NA	NA	NA	1	5	NA	NA	NA	NA	0	0	0
52003	psya	4	6.42480219431761	-2.42480219431761	3	0	21	0	6	5	0	0.0272737394880501	NA	0	0	0
52003	psya	5	7.42480219431761	-2.42480219431761	3	0	40	0	7	6	1.48292067715522e-06	0.0288113343178436	NA	0	0	0
52003	psya	6	8.42480219431761	-2.42480219431761	3	0	13	0	7	7	4.98080565533389e-06	0.0283886469029003	NA	0	0	0
52193	edua	0	2.41982315449011	-2.41982315449011	NA	NA	NA	1	28	NA	NA	NA	NA	0	0	0
52193	edua	1	3.41982315449011	-2.41982315449011	10	10	302	1	43	28	0.0027256008064267	NA	0.0824087236706573	0	0	0
52193	edua	2	4.41982315449011	-2.41982315449011	20	12	371	1	64	43	0.00304520685814348	NA	0.0828045396504922	0	0	0
52193	edua	3	5.4225628805175	-2.4225628805175	32	12	309	1	81	64	0.00470691144911979	NA	0.140229575851546	0	0	0
52193	edua	4	6.4225628805175	-2.4225628805175	44	2	306	1	90	81	0.00449807655606511	NA	0.142903596889866	0	0	0
52193	edua	5	7.4225628805175	-2.4225628805175	46	4	188	1	103	90	0.00432060891067427	NA	0.14321775322838	0	0	0
52193	edua	6	8.4225628805175	-2.4225628805175	50	8	202	1	117	103	0.00411497726172183	NA	0.146837616636762	0	0	0
52315	edua	0	2.41796984398782	-2.41796984398782	NA	NA	NA	0	10	NA	NA	NA	NA	0	0	0
52315	edua	1	3.41796984398782	-2.41796984398782	3	1	70	1	15	10	0.00029821323559271	NA	0.00997939604413098	0	0	0
52315	edua	2	4.41796984398782	-2.41796984398782	4	3	102	1	19	15	0.000390115364170671	NA	0.0137780390113323	0	0	0
52315	edua	3	5.42070957001522	-2.42070957001522	7	0	55	1	21	19	0.00041592059141014	NA	0.0218260815061055	0	0	0
52315	edua	4	6.42070957001522	-2.42070957001522	7	2	31	0	23	21	0.000306399274190016	NA	0.0224830864778192	0	0	0
52315	edua	5	7.42070957001522	-2.42070957001522	9	4	75	1	31	23	0.000266849180136458	NA	0.0241454410688686	0	0	0
52315	edua	6	8.42070957001522	-2.42070957001522	13	1	242	1	42	31	0.000528963625034817	NA	0.0231069731614116	0	0	0
52331	edua	0	2.41786878488077	-2.41786878488077	NA	NA	NA	1	5	NA	NA	NA	NA	0	0	0
52331	edua	1	3.41786878488077	-2.41786878488077	6	5	-6	1	5	5	0.000185395234755788	NA	0.0140597824881107	0	0	0
52331	edua	2	4.41786878488077	-2.41786878488077	11	10	240	0	14	5	0.00010847724329864	NA	0.0158773079320731	0	0	0
52331	edua	3	5.42060851090817	-2.42060851090817	21	6	89	1	17	14	0.000221751979712293	NA	0.0343113662158771	0	0	0
52331	edua	4	6.42060851090817	-2.42060851090817	27	2	52	0	16	17	0.000198500265689502	NA	0.0345069068899533	0	0	0
52331	edua	5	7.42060851090817	-2.42060851090817	29	3	48	1	18	16	0.00013303910306895	NA	0.0339331922487731	0	0	0
52331	edua	6	8.42060851090817	-2.42060851090817	32	2	67	0	20	18	0.0001429097810033	NA	0.0334915902844901	0	0	0
52822	psya	0	2.41233580669711	-2.41233580669711	NA	NA	NA	1	68	NA	NA	NA	NA	0	0	0
52822	psya	1	3.41233580669711	-2.41233580669711	7	3	761	1	98	68	0.00461280455810386	0.138525141537257	NA	0	0	0
52822	psya	2	4.41233580669711	-2.41233580669711	10	1	590	1	118	98	0.00736126566714697	0.143804755369432	NA	0	0	0
52822	psya	3	5.41507553272451	-2.41507553272451	11	1	764	1	127	118	0.00620723142799713	0.142084810979851	NA	0	0	0
52822	psya	4	6.41507553272451	-2.41507553272451	12	0	351	1	136	127	0.00524162673522634	0.157136350686565	NA	0	0	0
52822	psya	5	7.41507553272451	-2.41507553272451	12	2	286	1	147	136	0.00455919985120093	0.162449144990014	NA	0	0	0
52822	psya	6	8.4150755327245	-2.4150755327245	14	1	351	1	155	147	0.00404187937490967	0.162546314060309	NA	0	0	0
52991	edua	0	2.40976744038559	-2.40976744038559	NA	NA	NA	1	19	NA	NA	NA	NA	0	0	0
52991	edua	1	3.40976744038559	-2.40976744038559	9	0	112	1	23	19	0.00130299096323922	NA	0.0738307243754118	0	0	0
52991	edua	2	4.40976744038559	-2.40976744038559	9	0	102	0	25	23	0.00106422137363816	NA	0.061717053108772	0	0	0
52991	edua	3	5.41250716641299	-2.41250716641299	9	1	90	0	25	25	0.000903793005859094	NA	0.0486263823030646	0	0	0
52991	edua	4	6.41250716641299	-2.41250716641299	10	1	55	0	25	25	0.000712578721184425	NA	0.0420577752072003	0	0	0
52991	edua	5	7.41250716641299	-2.41250716641299	11	0	35	0	25	25	0.000636619278882699	NA	0.0349839766644389	0	0	0
52991	edua	6	8.41250716641299	-2.41250716641299	11	0	29	0	25	25	0.000429184013141848	NA	0.0332992561209272	0	0	0
53081	psya	0	2.40901721841705	-2.40901721841705	NA	NA	NA	0	3	NA	NA	NA	NA	238	0	0
53081	psya	1	3.40901721841705	-2.40901721841705	15	1	-4	1	3	3	3.93178925816525e-06	0.00352382701430111	NA	238	0	0
53081	psya	2	4.40901721841705	-2.40901721841705	16	2	8	0	3	3	9.57721419867344e-06	0.00200517726179811	NA	238	0	0
53081	psya	3	5.41175694444444	-2.41175694444444	18	4	84	0	4	3	5.4836219245958e-06	0.00187237867948655	NA	238	0	0
53081	psya	4	6.41175694444444	-2.41175694444444	22	1	216	0	6	4	4.13861373619667e-06	0.00382082724075286	NA	238	0	0
53081	psya	5	7.41175694444444	-2.41175694444444	23	2	11	1	6	6	3.65080939693618e-06	0.0270438939780217	NA	238	0	0
53081	psya	6	8.41175694444444	-2.41175694444444	25	1	14	0	6	6	1.38255372312895e-05	0.0260448875703568	NA	238	0	0
53395	psya	0	2.40573782343988	-2.40573782343988	NA	NA	NA	0	4	NA	NA	NA	NA	388	0	0
53395	psya	1	3.40573782343988	-2.40573782343988	29	13	59	0	5	4	1.9408478194457e-07	0.00412894165519171	NA	388	0	0
53395	psya	2	4.40573782343988	-2.40573782343988	42	0	-4	0	4	5	2.37037149661859e-05	0.00330342202605899	NA	388	0	0
53422	edua	0	2.40544558599696	-2.40544558599696	NA	NA	NA	0	1	NA	NA	NA	NA	0	0	0
53422	edua	1	3.40544558599696	-2.40544558599696	3	1	12	0	1	1	0	NA	0.0446776124378267	0	0	0
53422	edua	2	4.40544558599696	-2.40544558599696	4	0	24	0	1	1	0	NA	0.0387628062014011	0	0	0
53422	edua	3	5.40818531202435	-2.40818531202435	4	0	21	0	2	1	0	NA	0.0337591616098391	0	0	0
53422	edua	4	6.40818531202435	-2.40818531202435	4	0	7	0	2	2	0	NA	0.0325436241793707	0	0	0
53422	edua	5	7.40818531202435	-2.40818531202435	4	2	-10	0	1	2	0	NA	0.0300937933292728	0	0	0
53422	edua	6	8.40818531202435	-2.40818531202435	6	1	3	0	1	1	0	NA	0.0270415647345746	0	0	0
53502	edua	0	2.40392196220193	-2.40392196220193	NA	NA	NA	1	37	NA	NA	NA	NA	0	0	0
53502	edua	1	3.40392196220193	-2.40392196220193	14	6	264	1	60	37	0.00373611747758448	NA	0.0545868344025072	0	0	0
53502	edua	2	4.40392196220193	-2.40392196220193	20	6	660	1	84	60	0.00392428870667856	NA	0.0595127909499783	0	0	0
53502	edua	3	5.40666168822932	-2.40666168822932	26	3	436	1	134	84	0.00461096906740427	NA	0.0763498204277343	0	0	0
53502	edua	4	6.40666168822932	-2.40666168822932	29	7	552	1	166	134	0.00606194758969714	NA	0.104982450549253	0	0	0
53502	edua	5	7.40666168822932	-2.40666168822932	36	1	560	1	218	166	0.0068581846615739	NA	0.105370475494538	0	0	0
53502	edua	6	8.40666168822933	-2.40666168822933	37	5	537	1	254	218	0.00772956596222114	NA	0.125395573552982	0	0	0
53607	psya	0	2.40319951801116	-2.40319951801116	NA	NA	NA	0	3	NA	NA	NA	NA	0	0	0
54122	psya	0	2.39646191653983	-2.39646191653983	NA	NA	NA	1	9	NA	NA	NA	NA	0	0	0
54122	psya	1	3.39646191653983	-2.39646191653983	7	6	463	1	14	9	0.000277449599444986	0.0475972523301718	NA	0	0	0
54122	psya	2	4.39646191653983	-2.39646191653983	13	6	211	1	19	14	0.000387764922808296	0.0731775602161792	NA	0	0	0
54122	psya	3	5.39920164256722	-2.39920164256722	19	1	353	1	22	19	0.000330737304974509	0.0794578642178281	NA	0	0	0
54122	psya	4	6.39920164256722	-2.39920164256722	20	0	102	0	23	22	0.000316443939464919	0.0851661531710475	NA	0	0	0
54122	psya	5	7.39920164256722	-2.39920164256722	20	3	106	1	25	23	0.000263711815402413	0.0832794378637175	NA	0	0	0
54122	psya	6	8.39920164256722	-2.39920164256722	23	7	82	1	26	25	0.000240464138452602	0.0824266636114218	NA	0	0	0
54131	psya	0	2.39616016615931	-2.39616016615931	NA	NA	NA	1	67	NA	NA	NA	NA	520	0	0
54131	psya	1	3.39616016615931	-2.39616016615931	6	8	860	1	105	67	0.0108763517590057	0.160461323464797	NA	520	0	0
54131	psya	2	4.39616016615931	-2.39616016615931	14	6	884	1	122	105	0.0102269866161302	0.208739043921453	NA	520	0	0
54131	psya	3	5.39889989218671	-2.39889989218671	20	4	999	1	169	122	0.00944563089934358	0.221237419415009	NA	520	0	0
54131	psya	4	6.39889989218671	-2.39889989218671	24	4	934	1	193	169	0.0117255927601825	0.241782968023563	NA	520	0	0
54131	psya	5	7.39889989218671	-2.39889989218671	28	3	243	1	207	193	0.0117532404656684	0.27903230174054	NA	520	0	0
54131	psya	6	8.39889989218671	-2.39889989218671	31	2	381	1	216	207	0.010418793704731	0.27282468941385	NA	520	0	0
54528	psya	0	2.39050485159817	-2.39050485159817	NA	NA	NA	1	9	NA	NA	NA	NA	55	0	0
54528	psya	1	3.39050485159817	-2.39050485159817	4	4	71	1	13	9	1.7202953173332e-05	0.0128644020683013	NA	55	0	0
54528	psya	2	4.39050485159817	-2.39050485159817	8	2	236	0	14	13	0.000127455672079083	0.0136311257356154	NA	55	0	0
54528	psya	3	5.39324457762557	-2.39324457762557	10	0	30	0	15	14	3.38972662095243e-05	0.0141647575053165	NA	55	0	0
54528	psya	4	6.39324457762557	-2.39324457762557	10	2	96	0	15	15	2.85549617312604e-05	0.0138584807237775	NA	55	0	0
54528	psya	5	7.39324457762557	-2.39324457762557	12	0	-34	0	15	15	2.74305930550964e-05	0.0156149898628171	NA	55	0	0
54528	psya	6	8.39324457762557	-2.39324457762557	12	0	41	1	16	15	2.20067424088645e-05	0.0105373141466307	NA	55	0	0
54532	psya	0	2.39049397513952	-2.39049397513952	NA	NA	NA	1	7	NA	NA	NA	NA	0	0	0
54532	psya	1	3.39049397513952	-2.39049397513952	2	0	113	1	11	7	1.12356293808772e-06	0.0101308770806756	NA	0	0	0
54532	psya	2	4.39049397513952	-2.39049397513952	2	2	253	0	12	11	1.39957700188004e-05	0.0138186375197238	NA	0	0	0
54532	psya	3	5.39323370116692	-2.39323370116692	4	2	84	0	14	12	2.16978025660034e-05	0.0139651168037217	NA	0	0	0
54532	psya	4	6.39323370116692	-2.39323370116692	6	0	114	0	16	14	3.02794373496187e-05	0.0147402843918718	NA	0	0	0
54532	psya	5	7.39323370116692	-2.39323370116692	6	0	102	0	18	16	3.80713707793637e-05	0.0188501655820002	NA	0	0	0
54532	psya	6	8.39323370116692	-2.39323370116692	6	1	-112	1	17	18	5.48076947506737e-05	0.0182004061194155	NA	0	0	0
54535	psya	0	2.39048871131405	-2.39048871131405	NA	NA	NA	1	9	NA	NA	NA	NA	0	0	0
54535	psya	1	3.39048871131405	-2.39048871131405	3	0	107	1	13	9	6.2838750765988e-05	0.0147616338411537	NA	0	0	0
54535	psya	2	4.39048871131405	-2.39048871131405	3	1	254	0	14	13	4.54310413305072e-05	0.0145513565351724	NA	0	0	0
54535	psya	3	5.39322843734145	-2.39322843734145	4	1	23	0	14	14	3.8243789699449e-05	0.0165018999699021	NA	0	0	0
54535	psya	4	6.39322843734145	-2.39322843734145	5	0	77	0	15	14	2.70382149390027e-05	0.014723992881382	NA	0	0	0
54535	psya	5	7.39322843734145	-2.39322843734145	5	0	32	0	16	15	2.70443727375777e-05	0.019012732989494	NA	0	0	0
54535	psya	6	8.39322843734145	-2.39322843734145	5	0	40	1	17	16	2.83384106231278e-05	0.0178900711462853	NA	0	0	0
54918	psya	0	2.3849228500761	-2.3849228500761	NA	NA	NA	1	26	NA	NA	NA	NA	534	0	0
54918	psya	1	3.3849228500761	-2.3849228500761	27	17	670	1	40	26	0.000687523274425559	0.0807833401078158	NA	534	0	0
54918	psya	2	4.3849228500761	-2.3849228500761	44	15	749	1	66	40	0.000846431736642546	0.0986452982683861	NA	534	0	0
54918	psya	3	5.3876625761035	-2.3876625761035	59	14	403	1	78	66	0.00128026190357268	0.176605191165889	NA	534	0	0
54918	psya	4	6.3876625761035	-2.3876625761035	73	14	252	1	81	78	0.00100911367759973	0.195770939331756	NA	534	0	0
54918	psya	5	7.3876625761035	-2.3876625761035	87	5	333	1	86	81	0.000984006401539918	0.189751617353722	NA	534	0	0
54918	psya	6	8.3876625761035	-2.3876625761035	92	2	152	1	91	86	0.000823036688350921	0.184815911996552	NA	534	0	0
55127	edua	1	3.38196391425672	-2.38196391425672	NA	NA	NA	1	6	NA	NA	NA	NA	1944	0	0
55127	edua	2	4.38196391425672	-2.38196391425672	32	26	41	0	5	6	7.85777346229278e-05	NA	0.00259473974888071	1944	0	0
55127	edua	3	5.38470364028412	-2.38470364028412	58	8	22	0	6	5	6.36677577255646e-05	NA	0.00294531600545677	1944	0	0
55127	edua	4	6.38470364028412	-2.38470364028412	66	5	9	0	6	6	4.97613255417406e-05	NA	0.00321002830540864	1944	0	0
55127	edua	5	7.38470364028412	-2.38470364028412	71	11	15	0	6	6	4.62944280048454e-05	NA	0.00296873615037021	1944	0	0
55127	edua	6	8.38470364028412	-2.38470364028412	82	7	138	1	8	6	0.000220822202004206	NA	0.00268529117304676	1944	0	0
55403	psya	0	2.37830549213597	-2.37830549213597	NA	NA	NA	1	17	NA	NA	NA	NA	2304	0	0
55403	psya	1	3.37830549213597	-2.37830549213597	32	30	403	1	30	17	0.000422557081723777	0.0449984564192526	NA	2304	0	0
55403	psya	2	4.37830549213597	-2.37830549213597	62	37	986	1	64	30	0.000630751653484897	0.0584393867157995	NA	2304	0	0
55403	psya	3	5.38104521816337	-2.38104521816337	99	34	256	1	61	64	0.00225665274380015	0.137070763096607	NA	2304	0	0
55403	psya	4	6.38104521816337	-2.38104521816337	133	13	442	1	65	61	0.00176691339302944	0.114659534641137	NA	2304	0	0
55403	psya	5	7.38104521816337	-2.38104521816337	146	18	202	1	69	65	0.00166540570439746	0.114641736894705	NA	2304	0	0
55403	psya	6	8.38104521816337	-2.38104521816337	164	30	573	1	74	69	0.00171209199628229	0.112848204582827	NA	2304	0	0
55746	edua	0	2.37289646752917	-2.37289646752917	NA	NA	NA	1	46	NA	NA	NA	NA	0	0	0
55746	edua	1	3.37289646752917	-2.37289646752917	13	4	187	1	70	46	0.00631400537701069	NA	0.110752222177207	0	0	0
55746	edua	2	4.37289646752917	-2.37289646752917	17	11	924	1	103	70	0.0063797121235837	NA	0.119757467607633	0	0	0
55746	edua	3	5.37563619355657	-2.37563619355657	28	2	265	1	109	103	0.00816689346260011	NA	0.185256728056925	0	0	0
55746	edua	4	6.37563619355657	-2.37563619355657	30	3	443	1	127	109	0.00671175752088044	NA	0.168068582983312	0	0	0
55746	edua	5	7.37563619355657	-2.37563619355657	33	1	236	1	132	127	0.00655784524090545	NA	0.180066914604481	0	0	0
55746	edua	6	8.37563619355657	-2.37563619355657	34	5	472	1	152	132	0.00583977683549194	NA	0.161626766037201	0	0	0
55767	psya	0	2.37271067985794	-2.37271067985794	NA	NA	NA	1	12	NA	NA	NA	NA	0	0	0
55767	psya	1	3.37271067985794	-2.37271067985794	5	2	708	1	37	12	0.000381486131457424	0.0179440207411868	NA	0	0	0
55767	psya	2	4.37271067985794	-2.37271067985794	7	2	394	1	54	37	0.000817550843513439	0.0549929378882834	NA	0	0	0
55767	psya	3	5.37545040588534	-2.37545040588534	9	3	581	1	62	54	0.00130346926281724	0.0878704359779924	NA	0	0	0
55767	psya	4	6.37545040588534	-2.37545040588534	12	0	134	1	62	62	0.00134028743481719	0.124905124058775	NA	0	0	0
55767	psya	5	7.37545040588534	-2.37545040588534	12	0	247	1	66	62	0.00107734068324224	0.131759441734125	NA	0	0	0
55767	psya	6	8.37545040588534	-2.37545040588534	12	1	-187	1	68	66	0.000994405300107372	0.135695698069988	NA	0	0	0
55773	psya	0	2.37264485032978	-2.37264485032978	NA	NA	NA	1	8	NA	NA	NA	NA	0	0	0
55773	psya	1	3.37264485032978	-2.37264485032978	1	1	73	1	11	8	5.7465348673599e-05	0.0164389746515024	NA	0	0	0
55773	psya	2	4.37264485032978	-2.37264485032978	2	1	177	1	14	11	1.1746973647687e-05	0.0246160108325862	NA	0	0	0
55773	psya	3	5.37538457635718	-2.37538457635718	3	0	337	0	16	14	1.61357510502551e-05	0.0433889758451932	NA	0	0	0
55773	psya	4	6.37538457635718	-2.37538457635718	3	0	52	1	18	16	1.44103583862265e-05	0.0648429121154648	NA	0	0	0
55773	psya	5	7.37538457635718	-2.37538457635718	3	0	-111	1	18	18	4.16766877352608e-05	0.0592601066972122	NA	0	0	0
55773	psya	6	8.37538457635718	-2.37538457635718	3	0	32	1	19	18	3.28857228721718e-05	0.0506453276474842	NA	0	0	0
55987	edua	0	2.3698619355657	-2.3698619355657	NA	NA	NA	1	52	NA	NA	NA	NA	2336	0	0
55987	edua	1	3.3698619355657	-2.3698619355657	31	19	295	1	71	52	0.00718364799197165	NA	0.275763655584214	2336	0	0
55987	edua	2	4.3698619355657	-2.3698619355657	50	24	686	1	97	71	0.00796169660763633	NA	0.266559701006597	2336	0	0
55987	edua	3	5.3726016615931	-2.3726016615931	74	14	572	1	112	97	0.0087881619553375	NA	0.26543021120517	2336	0	0
55987	edua	4	6.3726016615931	-2.3726016615931	88	12	269	1	123	112	0.00889573601365862	NA	0.262027741147169	2336	0	0
55987	edua	5	7.3726016615931	-2.3726016615931	100	14	366	1	151	123	0.00871463404249785	NA	0.244247917835839	2336	0	0
55987	edua	6	8.3726016615931	-2.3726016615931	114	13	262	1	163	151	0.0102147762148917	NA	0.238876002242955	2336	0	0
56403	psya	0	2.36437687087773	-2.36437687087773	NA	NA	NA	1	22	NA	NA	NA	NA	0	0	0
56403	psya	1	3.36437687087773	-2.36437687087773	4	4	276	1	29	22	0.000691888496566806	0.0829106107283776	NA	0	0	0
56403	psya	2	4.36437687087773	-2.36437687087773	8	1	317	1	34	29	0.000435090917705054	0.0787018429566226	NA	0	0	0
56403	psya	3	5.36711659690512	-2.36711659690512	9	7	-7	1	39	34	0.000409800335777644	0.0855004310425123	NA	0	0	0
56403	psya	4	6.36711659690512	-2.36711659690512	16	0	317	1	44	39	0.000370901118354158	0.0869538286010876	NA	0	0	0
56403	psya	5	7.36711659690512	-2.36711659690512	16	0	151	1	45	44	0.000447364682686948	0.0890952354284838	NA	0	0	0
56403	psya	6	8.36711659690513	-2.36711659690513	16	3	72	1	46	45	0.000438232746960767	0.085795549157053	NA	0	0	0
56419	psya	0	2.36430856798579	-2.36430856798579	NA	NA	NA	1	5	NA	NA	NA	NA	0	0	0
56419	psya	1	3.36430856798579	-2.36430856798579	3	1	13	0	6	5	1.82565737919788e-05	0.00870493329347423	NA	0	0	0
56419	psya	2	4.36430856798579	-2.36430856798579	4	0	14	0	6	6	9.99721000166638e-06	0.00992413328955128	NA	0	0	0
56419	psya	3	5.36704829401319	-2.36704829401319	4	0	86	1	7	6	5.49391998113559e-06	0.0093411786917609	NA	0	0	0
56419	psya	4	6.36704829401319	-2.36704829401319	4	0	60	1	9	7	5.69007060990595e-06	0.0133249520404144	NA	0	0	0
56419	psya	5	7.36704829401319	-2.36704829401319	4	0	19	0	9	9	6.73698346922818e-06	0.01661170404282	NA	0	0	0
56419	psya	6	8.36704829401319	-2.36704829401319	4	0	20	0	10	9	5.82651386004459e-06	0.0171627402684007	NA	0	0	0
56424	psya	0	2.36428259766616	-2.36428259766616	NA	NA	NA	1	19	NA	NA	NA	NA	0	0	0
56424	psya	1	3.36428259766616	-2.36428259766616	4	1	192	0	21	19	0.000634585954881538	0.0401990779182624	NA	0	0	0
56424	psya	2	4.36428259766616	-2.36428259766616	5	0	122	1	23	21	0.000483999431897094	0.0416865570623884	NA	0	0	0
56424	psya	3	5.36702232369356	-2.36702232369356	5	3	396	0	28	23	0.000363440187086306	0.0412272076782412	NA	0	0	0
56424	psya	4	6.36702232369356	-2.36702232369356	8	0	54	0	29	28	0.000362678027838608	0.0582113254362213	NA	0	0	0
56424	psya	5	7.36702232369356	-2.36702232369356	8	0	126	0	30	29	0.000303277447948013	0.0584274645767438	NA	0	0	0
56424	psya	6	8.36702232369356	-2.36702232369356	8	0	122	0	30	30	0.000241772540625005	0.0609353075578295	NA	0	0	0
56612	psya	0	2.36272675672248	-2.36272675672248	NA	NA	NA	1	9	NA	NA	NA	NA	0	0	0
56612	psya	1	3.36272675672248	-2.36272675672248	3	3	280	0	11	9	0.000198588847438122	0.0465434373844648	NA	0	0	0
56612	psya	2	4.36272675672248	-2.36272675672248	6	1	348	1	14	11	0.00021673330055097	0.059029131373515	NA	0	0	0
56612	psya	3	5.36546648274987	-2.36546648274987	7	6	130	1	14	14	0.000178900974415766	0.0642872588085736	NA	0	0	0
56612	psya	4	6.36546648274987	-2.36546648274987	13	0	137	0	16	14	0.000107816304533477	0.0636465479666643	NA	0	0	0
56612	psya	5	7.36546648274987	-2.36546648274987	13	1	93	0	18	16	0.000135185613866533	0.0613321386276128	NA	0	0	0
56612	psya	6	8.36546648274987	-2.36546648274987	14	2	133	0	23	18	0.000119253118389952	0.061568953571031	NA	0	0	0
56654	psya	0	2.36224464104515	-2.36224464104515	NA	NA	NA	0	4	NA	NA	NA	NA	0	0	0
56654	psya	1	3.36224464104515	-2.36224464104515	13	15	126	1	7	4	4.54851614545235e-06	0.00794428401903425	NA	0	0	0
56654	psya	2	4.36224464104516	-2.36224464104516	28	16	626	1	16	7	3.14495247522195e-06	0.0145933809610833	NA	0	0	0
56654	psya	3	5.36498436707255	-2.36498436707255	44	11	126	0	16	16	3.3195708817873e-05	0.0540232167044942	NA	0	0	0
56654	psya	4	6.36498436707255	-2.36498436707255	55	4	124	1	16	16	2.03278963779216e-05	0.0525682891497722	NA	0	0	0
56654	psya	5	7.36498436707255	-2.36498436707255	59	26	107	0	16	16	1.99823336886478e-05	0.0484735303310545	NA	0	0	0
56654	psya	6	8.36498436707255	-2.36498436707255	85	0	76	0	17	16	1.69300537271805e-05	0.0481510943465712	NA	0	0	0
56730	psya	0	2.36148198883815	-2.36148198883815	NA	NA	NA	1	16	NA	NA	NA	NA	0	0	0
56730	psya	1	3.36148198883815	-2.36148198883815	10	5	183	1	25	16	0.00103173217278439	0.0261136354162054	NA	0	0	0
56730	psya	2	4.36148198883815	-2.36148198883815	15	2	17	0	23	25	0.000872195870524231	0.0268436732846776	NA	0	0	0
56730	psya	3	5.36422171486555	-2.36422171486555	17	3	174	0	25	23	0.0002683375506082	0.026860763671424	NA	0	0	0
56730	psya	4	6.36422171486555	-2.36422171486555	20	0	52	0	26	25	0.000190776333708788	0.0299461170426506	NA	0	0	0
56730	psya	5	7.36422171486555	-2.36422171486555	20	0	57	0	27	26	0.000161542044377004	0.0315732989994008	NA	0	0	0
56730	psya	6	8.36422171486555	-2.36422171486555	20	0	-59	0	26	27	0.0001231717016378	0.0273461165811926	NA	0	0	0
56865	edua	0	2.35960470573313	-2.35960470573313	NA	NA	NA	1	7	NA	NA	NA	NA	0	0	0
56865	edua	1	3.35960470573313	-2.35960470573313	4	0	73	0	7	7	0.000351579169751026	NA	0.0232864017803763	0	0	0
56865	edua	2	4.35960470573313	-2.35960470573313	4	3	85	1	10	7	0.000384170852632671	NA	0.00627295094606008	0	0	0
56865	edua	3	5.36234443176053	-2.36234443176053	7	0	-59	0	10	10	0.000483730131446674	NA	0.0178463646863156	0	0	0
56865	edua	4	6.36234443176053	-2.36234443176053	7	3	115	0	10	10	0.000354440658575635	NA	0.0171390462690575	0	0	0
56865	edua	5	7.36234443176053	-2.36234443176053	10	0	36	1	14	10	0.00021146168599865	NA	0.00765014812903418	0	0	0
56865	edua	6	8.36234443176053	-2.36234443176053	10	0	-63	1	14	14	0.000290208014837369	NA	0.00842261961842865	0	0	0
57180	edua	0	2.35609975900558	-2.35609975900558	NA	NA	NA	1	12	NA	NA	NA	NA	0	0	0
57180	edua	1	3.35609975900558	-2.35609975900558	5	5	111	0	12	12	0.000622754827540281	NA	0.0377667668293195	0	0	0
57180	edua	2	4.35609975900558	-2.35609975900558	10	2	-54	1	11	12	0.000268920696778177	NA	0.0312345565715238	0	0	0
57180	edua	3	5.35883948503298	-2.35883948503298	12	1	87	0	13	11	0.000129379578607394	NA	0.000583821774722543	0	0	0
57180	edua	4	6.35883948503298	-2.35883948503298	13	2	72	0	15	13	0.00055233556482596	NA	0.0111682681476507	0	0	0
57180	edua	5	7.35883948503298	-2.35883948503298	15	2	15	0	14	15	0.000457633955019995	NA	0.0164071594676664	0	0	0
57180	edua	6	8.35883948503298	-2.35883948503298	17	1	154	0	15	14	0.000394170432867746	NA	0.0147020526039485	0	0	0
57343	edua	0	2.3536032470827	-2.3536032470827	NA	NA	NA	1	12	NA	NA	NA	NA	0	0	0
57343	edua	1	3.3536032470827	-2.3536032470827	14	2	88	1	12	12	0.000249939079844375	NA	0.103314541940853	0	0	0
57343	edua	2	4.3536032470827	-2.3536032470827	16	6	609	1	17	12	7.6407150074067e-05	NA	0.0869901597081288	0	0	0
57343	edua	3	5.3563429731101	-2.3563429731101	22	6	314	1	21	17	0.000156131577316281	NA	0.0836378734146398	0	0	0
57343	edua	4	6.3563429731101	-2.3563429731101	28	1	167	1	24	21	0.000466458067105089	NA	0.0768024222528265	0	0	0
57343	edua	5	7.3563429731101	-2.3563429731101	29	2	160	0	25	24	0.000507376299630186	NA	0.0738049260104503	0	0	0
57343	edua	6	8.3563429731101	-2.3563429731101	31	1	188	0	27	25	0.00043664982190136	NA	0.074517379893465	0	0	0
57539	edua	0	2.35088391045155	-2.35088391045155	NA	NA	NA	1	3	NA	NA	NA	NA	0	0	0
57539	edua	1	3.35088391045155	-2.35088391045155	2	1	46	0	5	3	3.70565064927506e-05	NA	0.00153288599235959	0	0	0
57539	edua	2	4.35088391045155	-2.35088391045155	3	1	43	0	7	5	1.64181746108257e-05	NA	0.00717942091582908	0	0	0
57539	edua	3	5.35362363647894	-2.35362363647894	4	1	19	0	7	7	1.95616530569967e-05	NA	0.00447011503384846	0	0	0
57539	edua	4	6.35362363647894	-2.35362363647894	5	0	3	0	7	7	1.02261347284739e-05	NA	0.00405282457369769	0	0	0
57539	edua	5	7.35362363647894	-2.35362363647894	5	4	84	1	13	7	9.38025460165834e-06	NA	0.00321548701237209	0	0	0
57539	edua	6	8.35362363647894	-2.35362363647894	9	1	39	1	16	13	1.81390742591445e-05	NA	0.00928532872104407	0	0	0
57856	inta	0	2.34813793759513	-2.34813793759513	NA	NA	NA	1	3	NA	NA	NA	NA	0	0	0
57856	inta	1	3.34813793759513	-2.34813793759513	3	1	66	1	10	3	7.62222467822938e-06	0.00301102072515296	0	0	0	0
57856	inta	2	4.34813793759513	-2.34813793759513	4	0	18	0	10	10	7.12618426553395e-05	0.0104361819277289	1.90331120763248e-05	0	0	0
57856	inta	3	5.35087766362253	-2.35087766362253	4	0	15	0	10	10	5.97296860878219e-05	0.0115174062403113	2.11412366097909e-05	0	0	0
57856	inta	4	6.35087766362253	-2.35087766362253	4	0	31	0	11	10	1.7721445019187e-05	0.0116475655131219	1.53354838045461e-05	0	0	0
57856	inta	5	7.35087766362253	-2.35087766362253	4	0	12	0	11	11	1.78350128931366e-05	0.0120420433354308	1.1492501121567e-05	0	0	0
57856	inta	6	8.35087766362253	-2.35087766362253	4	0	20	1	12	11	1.53266375854025e-05	0.0108428433700174	1.32970654086757e-05	0	0	0
57875	edua	0	2.34798284500254	-2.34798284500254	NA	NA	NA	1	1	NA	NA	NA	NA	160	0	0
57875	edua	1	3.34798284500254	-2.34798284500254	2	8	7	0	3	1	0	NA	0.00114088581064763	160	0	0
57875	edua	2	4.34798284500254	-2.34798284500254	10	5	1	0	3	3	1.92264486764252e-06	NA	0.0033307829932968	160	0	0
57875	edua	3	5.35072257102993	-2.35072257102993	15	0	46	0	4	3	1.91682449592384e-06	NA	0.00299225917332427	160	0	0
57875	edua	4	6.35072257102993	-2.35072257102993	15	8	3	0	4	4	1.71800394533094e-05	NA	0.00708409243984267	160	0	0
57875	edua	5	7.35072257102993	-2.35072257102993	23	3	4	0	4	4	1.33149761557991e-05	NA	0.00638549022693063	160	0	0
57875	edua	6	8.35072257102993	-2.35072257102993	26	3	22	0	5	4	9.74462006442902e-06	NA	0.00576040045661886	160	0	0
57881	psya	0	2.34778050481989	-2.34778050481989	NA	NA	NA	0	1	NA	NA	NA	NA	0	0	0
57881	psya	1	3.34778050481989	-2.34778050481989	1	1	50	0	2	1	0	0.00121657318443742	NA	0	0	0
57881	psya	2	4.34778050481989	-2.34778050481989	2	1	32	0	2	2	0	0.0105656415746217	NA	0	0	0
57881	psya	3	5.35052023084729	-2.35052023084729	3	1	14	0	2	2	0	0.00952776437102008	NA	0	0	0
57881	psya	4	6.35052023084729	-2.35052023084729	4	1	28	0	3	2	0	0.00911108478268072	NA	0	0	0
57881	psya	5	7.35052023084729	-2.35052023084729	5	0	288	1	5	3	8.97434012070888e-08	0.0100713402292932	NA	0	0	0
57881	psya	6	8.35052023084729	-2.35052023084729	5	1	44	0	6	5	3.12471351246474e-07	0.0214703232816762	NA	0	0	0
57963	psya	0	2.3465138254693	-2.3465138254693	NA	NA	NA	1	5	NA	NA	NA	NA	0	0	0
57963	psya	1	3.34651382546931	-2.34651382546931	1	0	15	0	4	5	1.5097063223762e-05	0.00604643172406324	NA	0	0	0
58189	psya	0	2.3451420281583	-2.3451420281583	NA	NA	NA	1	10	NA	NA	NA	NA	1782	0	0
58189	psya	1	3.34514202815829	-2.34514202815829	5	1	97	1	14	10	0.000597085096678247	0.0262169563241731	NA	1782	0	0
58189	psya	2	4.3451420281583	-2.3451420281583	6	2	427	0	15	14	0.000328672210343522	0.0291095740039501	NA	1782	0	0
58189	psya	3	5.34788175418569	-2.34788175418569	8	2	78	0	16	15	8.00559419120511e-05	0.0367272490490438	NA	1782	0	0
58189	psya	4	6.34788175418569	-2.34788175418569	10	0	51	0	16	16	5.86326720479713e-05	0.0370458346049532	NA	1782	0	0
58189	psya	5	7.34788175418569	-2.34788175418569	10	9	52	0	16	16	4.46777076677385e-05	0.0359579681413479	NA	1782	0	0
58189	psya	6	8.34788175418569	-2.34788175418569	19	3	50	0	16	16	3.25175541995746e-05	0.0349353301980612	NA	1782	0	0
59018	psya	0	2.33797831050228	-2.33797831050228	NA	NA	NA	1	12	NA	NA	NA	NA	0	0	0
59018	psya	1	3.33797831050228	-2.33797831050228	5	1	52	1	14	12	0.000575458576747447	0.0442072872347378	NA	0	0	0
59018	psya	2	4.33797831050228	-2.33797831050228	6	1	544	1	25	14	4.26352996231862e-05	0.039761505578853	NA	0	0	0
59018	psya	3	5.34071803652968	-2.34071803652968	7	1	259	1	27	25	0.000131471608796142	0.0550253456173281	NA	0	0	0
59018	psya	4	6.34071803652968	-2.34071803652968	8	4	157	1	31	27	0.000137628337081058	0.0681282964439398	NA	0	0	0
59018	psya	5	7.34071803652968	-2.34071803652968	12	0	121	1	35	31	0.000123396534916112	0.070870825770941	NA	0	0	0
59018	psya	6	8.34071803652968	-2.34071803652968	12	3	393	1	42	35	0.000125954631315285	0.0738114031345588	NA	0	0	0
59225	psya	0	2.33569403221715	-2.33569403221715	NA	NA	NA	1	25	NA	NA	NA	NA	1603	0	0
59225	psya	1	3.33569403221715	-2.33569403221715	20	8	674	1	33	25	0.000835850130683424	0.0959649741627724	NA	1603	0	0
59225	psya	2	4.33569403221715	-2.33569403221715	28	19	76	0	35	33	0.00084911058687337	0.101711555445232	NA	1603	0	0
59225	psya	3	5.33843375824455	-2.33843375824455	47	7	356	1	39	35	0.000611425910705748	0.0803895032959823	NA	1603	0	0
59225	psya	4	6.33843375824455	-2.33843375824455	54	4	-535	0	31	39	0.000723644611275558	0.0803892194465311	NA	1603	0	0
59225	psya	5	7.33843375824455	-2.33843375824455	58	5	101	0	32	31	0.000399452438420142	0.0542759031226657	NA	1603	0	0
59225	psya	6	8.33843375824455	-2.33843375824455	63	10	444	0	36	32	0.000316054274246249	0.0529182945985161	NA	1603	0	0
59227	psya	0	2.33566822044647	-2.33566822044647	NA	NA	NA	1	4	NA	NA	NA	NA	0	0	0
59227	psya	1	3.33566822044647	-2.33566822044647	2	0	52	1	5	4	4.78113248670576e-07	0.0108850668113752	NA	0	0	0
59227	psya	2	4.33566822044647	-2.33566822044647	2	1	-14	0	5	5	5.68870091942506e-07	0.00810230228460301	NA	0	0	0
59227	psya	3	5.33840794647387	-2.33840794647387	3	0	18	0	5	5	6.42118959590274e-08	0.00857833410292031	NA	0	0	0
59227	psya	4	6.33840794647387	-2.33840794647387	3	2	47	0	4	5	7.91666822293477e-08	0.00777062044569501	NA	0	0	0
59227	psya	5	7.33840794647387	-2.33840794647387	5	2	8	0	4	4	5.43651047045713e-07	0.0037746669722671	NA	0	0	0
59227	psya	6	8.33840794647387	-2.33840794647387	7	1	41	0	5	4	8.8242422512649e-08	0.00347657739572381	NA	0	0	0
59395	edua	0	2.33441438356164	-2.33441438356164	NA	NA	NA	1	15	NA	NA	NA	NA	0	0	0
59395	edua	1	3.33441438356164	-2.33441438356164	12	8	459	0	24	15	0.0016031205632488	NA	0.107922663793793	0	0	0
59395	edua	2	4.33441438356164	-2.33441438356164	20	1	263	1	28	24	0.00267165702696598	NA	0.13883083413837	0	0	0
59395	edua	3	5.33715410958904	-2.33715410958904	21	12	280	0	30	28	0.00218409881658379	NA	0.125515427808134	0	0	0
59395	edua	4	6.33715410958904	-2.33715410958904	33	6	169	0	30	30	0.00178945270492126	NA	0.116065158786174	0	0	0
59395	edua	5	7.33715410958904	-2.33715410958904	39	1	223	1	34	30	0.00157315738068914	NA	0.101630165101109	0	0	0
59395	edua	6	8.33715410958904	-2.33715410958904	40	3	108	1	38	34	0.00151451226443293	NA	0.106870679740171	0	0	0
59402	psya	0	2.33434918822933	-2.33434918822933	NA	NA	NA	1	13	NA	NA	NA	NA	57	0	0
59402	psya	1	3.33434918822933	-2.33434918822933	6	1	238	1	14	13	0.000117334449184704	0.0950649434682353	NA	57	0	0
59402	psya	2	4.33434918822933	-2.33434918822933	7	5	232	1	19	14	7.66400728956288e-05	0.0880709654951905	NA	57	0	0
59402	psya	3	5.33708891425672	-2.33708891425672	12	2	124	1	20	19	0.000231623323916475	0.0929031554699651	NA	57	0	0
59402	psya	4	6.33708891425672	-2.33708891425672	14	0	107	0	20	20	0.000148132319311157	0.0942427000924199	NA	57	0	0
59402	psya	5	7.33708891425672	-2.33708891425672	14	1	105	1	25	20	0.0001239805645264	0.0898524253480649	NA	57	0	0
59402	psya	6	8.33708891425672	-2.33708891425672	15	3	88	0	25	25	0.000312980255506337	0.0830207508315971	NA	57	0	0
59487	psya	0	2.33303735413496	-2.33303735413496	NA	NA	NA	1	11	NA	NA	NA	NA	0	0	0
59487	psya	1	3.33303735413496	-2.33303735413496	3	2	203	1	19	11	0.000261020614735955	0.0350584126428323	NA	0	0	0
59487	psya	2	4.33303735413496	-2.33303735413496	5	3	68	1	18	19	0.000272853293094618	0.0564902047433519	NA	0	0	0
59487	psya	3	5.33577708016235	-2.33577708016235	8	0	54	0	18	18	0.000133168780774255	0.0464261381047429	NA	0	0	0
59487	psya	4	6.33577708016235	-2.33577708016235	8	0	57	0	19	18	9.95025844060593e-05	0.044833031414943	NA	0	0	0
59487	psya	5	7.33577708016235	-2.33577708016235	8	1	86	1	22	19	0.00010004131827275	0.0451926556526021	NA	0	0	0
59487	psya	6	8.33577708016235	-2.33577708016235	9	4	54	0	23	22	9.73698719044208e-05	0.0498395288174362	NA	0	0	0
59663	psya	0	2.3317401065449	-2.3317401065449	NA	NA	NA	1	17	NA	NA	NA	NA	0	0	0
59663	psya	1	3.3317401065449	-2.3317401065449	2	0	230	1	17	17	0.000586767831824347	0.0897304721654391	NA	0	0	0
59663	psya	2	4.3317401065449	-2.3317401065449	2	0	116	0	17	17	0.00036356706138976	0.0818391512479741	NA	0	0	0
59663	psya	3	5.3344798325723	-2.3344798325723	2	0	68	1	19	17	0.000280106123028982	0.0812411617520165	NA	0	0	0
59663	psya	4	6.3344798325723	-2.3344798325723	2	0	38	0	19	19	0.00025734308621542	0.0803657304843119	NA	0	0	0
59663	psya	5	7.3344798325723	-2.3344798325723	2	1	46	1	19	19	0.000224510414293488	0.0786373965132716	NA	0	0	0
59663	psya	6	8.3344798325723	-2.3344798325723	3	0	51	0	19	19	6.81808535572034e-05	0.0758424873272332	NA	0	0	0
59820	edua	0	2.32991432014206	-2.32991432014206	NA	NA	NA	0	1	NA	NA	NA	NA	20	0	0
59820	edua	1	3.32991432014206	-2.32991432014206	3	1	24	0	1	1	0	NA	0.0185239094051187	20	0	0
59820	edua	2	4.32991432014206	-2.32991432014206	4	0	8	0	1	1	0	NA	0.00424307976597034	20	0	0
59820	edua	3	5.33265404616946	-2.33265404616946	4	0	-16	0	1	1	0	NA	0.00373213357792711	20	0	0
59820	edua	4	6.33265404616946	-2.33265404616946	4	0	0	0	1	1	0	NA	0.00898080636117882	20	0	0
59820	edua	5	7.33265404616946	-2.33265404616946	4	0	0	0	1	1	0	NA	0.00789166853807637	20	0	0
59820	edua	6	8.33265404616946	-2.33265404616946	4	0	1	0	1	1	0	NA	0.00745345590759275	20	0	0
59911	psya	0	2.32895513064434	-2.32895513064434	NA	NA	NA	0	2	NA	NA	NA	NA	0	0	0
59911	psya	1	3.32895513064434	-2.32895513064434	3	1	11	0	2	2	8.61409961379863e-06	0.00469851675343905	NA	0	0	0
59911	psya	2	4.32895513064434	-2.32895513064434	4	0	87	1	4	2	7.43918686166378e-07	0.0071619615486116	NA	0	0	0
59911	psya	3	5.33169485667174	-2.33169485667174	4	1	-180	0	2	4	3.69699717680462e-06	0.00862355176899992	NA	0	0	0
59911	psya	4	6.33169485667174	-2.33169485667174	5	0	8	1	3	2	7.6224446228249e-07	0.0025414975890317	NA	0	0	0
59911	psya	5	7.33169485667174	-2.33169485667174	5	1	10	0	3	3	1.17993888796327e-06	0.00285258202188205	NA	0	0	0
59911	psya	6	8.33169485667174	-2.33169485667174	6	0	2	0	3	3	9.43455394497238e-07	0.00276452673986005	NA	0	0	0
60475	psya	0	2.32304737442922	-2.32304737442922	NA	NA	NA	1	9	NA	NA	NA	NA	0	0	0
60475	psya	1	3.32304737442922	-2.32304737442922	5	2	289	1	21	9	0.000256638750672729	0.027000426053127	NA	0	0	0
60475	psya	2	4.32304737442922	-2.32304737442922	7	0	221	1	25	21	9.1600137260541e-05	0.0656059101185291	NA	0	0	0
60475	psya	3	5.32578710045662	-2.32578710045662	7	5	164	1	28	25	0.000130991642112736	0.0702646940628605	NA	0	0	0
60475	psya	4	6.32578710045662	-2.32578710045662	12	0	80	0	28	28	0.000227419618438307	0.0681237220536239	NA	0	0	0
60475	psya	5	7.32578710045662	-2.32578710045662	12	0	132	0	28	28	0.000192993951906954	0.0617463467337845	NA	0	0	0
60475	psya	6	8.32578710045662	-2.32578710045662	12	0	125	0	28	28	0.000161665111039961	0.0576486395574677	NA	0	0	0
60477	psya	0	2.32304268138001	-2.32304268138001	NA	NA	NA	1	10	NA	NA	NA	NA	295	0	0
60477	psya	1	3.32304268138001	-2.32304268138001	7	8	356	1	21	10	0.000346944087641614	0.0323776144306729	NA	295	0	0
60477	psya	2	4.32304268138001	-2.32304268138001	15	0	186	0	22	21	7.4382114637775e-05	0.0690999313102078	NA	295	0	0
60477	psya	3	5.32578240740741	-2.32578240740741	15	2	220	1	25	22	5.20507592925303e-05	0.0729461727763869	NA	295	0	0
60477	psya	4	6.32578240740741	-2.32578240740741	17	4	86	0	25	25	0.000189088876428437	0.078414911212041	NA	295	0	0
60477	psya	5	7.32578240740741	-2.32578240740741	21	0	56	0	24	25	0.000151474206801417	0.0754928022678047	NA	295	0	0
60477	psya	6	8.32578240740741	-2.32578240740741	21	1	111	0	25	24	0.000100541937530097	0.0671660245909935	NA	295	0	0
60861	psya	0	2.31848991628615	-2.31848991628615	NA	NA	NA	1	10	NA	NA	NA	NA	0	0	0
60861	psya	1	3.31848991628615	-2.31848991628615	4	4	83	1	10	10	2.50839928161089e-05	0.0409854488025015	NA	0	0	0
60861	psya	2	4.31848991628615	-2.31848991628615	8	1	387	0	15	10	3.99299467044241e-05	0.0265800527838732	NA	0	0	0
60861	psya	3	5.32122964231355	-2.32122964231355	9	3	161	0	17	15	0.000173740790650687	0.048999227407909	NA	0	0	0
60861	psya	4	6.32122964231355	-2.32122964231355	12	4	126	0	19	17	0.000141522509483651	0.0506448166912125	NA	0	0	0
60861	psya	5	7.32122964231355	-2.32122964231355	16	2	64	0	16	19	4.85701922328458e-05	0.0526233198700448	NA	0	0	0
60861	psya	6	8.32122964231355	-2.32122964231355	18	0	223	0	15	16	2.99633292434853e-05	0.0450439173480944	NA	0	0	0
60911	psya	0	2.31806839802131	-2.31806839802131	NA	NA	NA	1	22	NA	NA	NA	NA	3850	0	0
60911	psya	1	3.31806839802131	-2.31806839802131	3	12	302	1	23	22	0.000799406092023934	0.100659968146687	NA	3850	0	0
60911	psya	2	4.31806839802131	-2.31806839802131	15	4	135	1	26	23	0.000202106592301465	0.0800328570848974	NA	3850	0	0
60911	psya	3	5.32080812404871	-2.32080812404871	19	5	154	1	26	26	0.000223634019789587	0.0737961348450405	NA	3850	0	0
60911	psya	4	6.32080812404871	-2.32080812404871	24	6	132	1	27	26	0.000142673526131881	0.0662099768255822	NA	3850	0	0
60911	psya	5	7.32080812404871	-2.32080812404871	30	7	237	1	31	27	0.000112987375845492	0.0628435955731425	NA	3850	0	0
60911	psya	6	8.32080812404871	-2.32080812404871	37	8	104	1	34	31	0.000119499444016829	0.0632466955484582	NA	3850	0	0
61197	psya	0	2.31389837011669	-2.31389837011669	NA	NA	NA	0	5	NA	NA	NA	NA	0	0	0
61197	psya	1	3.31389837011669	-2.31389837011669	2	0	85	1	6	5	1.75758081282069e-05	0.0249381426806158	NA	0	0	0
61197	psya	2	4.31389837011669	-2.31389837011669	2	0	64	0	6	6	2.40501654348098e-05	0.0247322062012148	NA	0	0	0
61197	psya	3	5.31663809614409	-2.31663809614409	2	0	67	1	7	6	1.32693471625829e-05	0.0248504595730879	NA	0	0	0
61197	psya	4	6.31663809614409	-2.31663809614409	2	0	35	0	7	7	9.66765357663411e-06	0.0252491454276721	NA	0	0	0
61197	psya	5	7.31663809614409	-2.31663809614409	2	0	50	0	7	7	5.44216382847676e-06	0.0258770029988986	NA	0	0	0
61197	psya	6	8.31663809614409	-2.31663809614409	2	0	44	0	7	7	4.79616799994721e-06	0.0235814853265171	NA	0	0	0
61203	psya	0	2.31388952308473	-2.31388952308473	NA	NA	NA	1	10	NA	NA	NA	NA	0	0	0
61203	psya	1	3.31388952308473	-2.31388952308473	6	0	-40	1	11	10	0.000209789077667734	0.0410124668489809	NA	0	0	0
61203	psya	2	4.31388952308473	-2.31388952308473	6	5	193	1	24	11	0.000144632343983506	0.022397272473228	NA	0	0	0
61203	psya	3	5.31662924911213	-2.31662924911213	11	6	347	1	32	24	0.000283590731171349	0.03877375794077	NA	0	0	0
61203	psya	4	6.31662924911213	-2.31662924911213	17	5	91	1	35	32	0.000249161685867352	0.0686312714592014	NA	0	0	0
61203	psya	5	7.31662924911213	-2.31662924911213	22	0	-60	0	35	35	0.000235217729164214	0.0670303045000333	NA	0	0	0
61203	psya	6	8.31662924911213	-2.31662924911213	22	0	12	1	35	35	0.000212797085773618	0.0650672608491949	NA	0	0	0
61216	psya	0	2.31380939244039	-2.31380939244039	NA	NA	NA	0	3	NA	NA	NA	NA	0	0	0
61216	psya	1	3.31380939244039	-2.31380939244039	5	3	67	0	4	3	1.21269012498793e-05	0.00805698923298195	NA	0	0	0
61216	psya	2	4.31380939244039	-2.31380939244039	8	11	80	1	6	4	9.23735498730181e-06	0.0076195354164516	NA	0	0	0
61216	psya	3	5.31654911846778	-2.31654911846778	19	7	58	0	6	6	2.83361168322134e-05	0.00638692914014794	NA	0	0	0
61216	psya	4	6.31654911846778	-2.31654911846778	26	3	75	0	7	6	1.06811318138347e-05	0.00591922340407421	NA	0	0	0
61216	psya	5	7.31654911846778	-2.31654911846778	29	4	31	0	7	7	8.13723783975297e-06	0.00648452476682434	NA	0	0	0
61216	psya	6	8.31654911846778	-2.31654911846778	33	3	12	0	7	7	5.72793174016548e-06	0.00728176581306211	NA	0	0	0
61301	psya	0	2.31337972475901	-2.31337972475901	NA	NA	NA	0	3	NA	NA	NA	NA	0	0	0
61301	psya	1	3.31337972475901	-2.31337972475901	1	0	-6	0	2	3	2.26957032724168e-06	0.00200891461183259	NA	0	0	0
61301	psya	2	4.31337972475901	-2.31337972475901	1	3	2	0	2	2	2.94396403594805e-07	0.00156237003374834	NA	0	0	0
61301	psya	6	8.3161194507864	-2.3161194507864	NA	NA	NA	0	1	NA	0	0	0	0	0	0
61350	psya	0	2.31312430238458	-2.31312430238458	NA	NA	NA	1	24	NA	NA	NA	NA	0	0	0
61350	psya	1	3.31312430238458	-2.31312430238458	6	18	411	1	40	24	0.000391805180172809	0.114622861788292	NA	0	0	0
61350	psya	2	4.31312430238458	-2.31312430238458	24	2	497	1	52	40	0.00093228830971512	0.122795270593416	NA	0	0	0
61350	psya	3	5.31586402841197	-2.31586402841197	26	1	741	1	68	52	0.000739062500730534	0.136212417157458	NA	0	0	0
61350	psya	4	6.31586402841197	-2.31586402841197	27	1	267	1	74	68	0.00180901831676369	0.167334680139664	NA	0	0	0
61350	psya	5	7.31586402841197	-2.31586402841197	28	0	226	1	79	74	0.00177589504185481	0.167875966825218	NA	0	0	0
61350	psya	6	8.31586402841197	-2.31586402841197	28	4	342	1	89	79	0.00166373554502136	0.153643961996969	NA	0	0	0
61760	psya	0	2.30829379122273	-2.30829379122273	NA	NA	NA	1	40	NA	NA	NA	NA	0	0	0
61760	psya	1	3.30829379122273	-2.30829379122273	15	3	541	1	51	40	0.00203066937384471	0.11043064248393	NA	0	0	0
61760	psya	2	4.30829379122273	-2.30829379122273	18	6	570	1	58	51	0.000989149958184614	0.14302363572946	NA	0	0	0
61760	psya	3	5.31103351725013	-2.31103351725013	24	1	347	1	63	58	0.000833833975580983	0.152389268214969	NA	0	0	0
61760	psya	4	6.31103351725013	-2.31103351725013	25	2	379	1	71	63	0.000749862050809134	0.136950219317451	NA	0	0	0
61760	psya	5	7.31103351725013	-2.31103351725013	27	2	424	1	82	71	0.000685722293499548	0.13868136990797	NA	0	0	0
61760	psya	6	8.31103351725013	-2.31103351725013	29	4	142	0	83	82	0.000590493025043798	0.138517763297575	NA	0	0	0
62022	psya	0	2.30575199771689	-2.30575199771689	NA	NA	NA	0	3	NA	NA	NA	NA	0	0	0
62022	psya	1	3.30575199771689	-2.30575199771689	1	0	82	0	8	3	0	0.0159584901658478	NA	0	0	0
62022	psya	2	4.30575199771689	-2.30575199771689	1	0	19	0	8	8	1.46629754195444e-05	0.019783284250499	NA	0	0	0
62022	psya	3	5.30849172374429	-2.30849172374429	1	0	39	1	10	8	9.29655708491916e-06	0.0159172032435987	NA	0	0	0
62022	psya	4	6.30849172374429	-2.30849172374429	1	0	32	0	10	10	1.05346489799172e-05	0.0159464550186431	NA	0	0	0
62022	psya	5	7.30849172374429	-2.30849172374429	1	2	186	0	12	10	8.40225903858855e-06	0.0152304832507859	NA	0	0	0
62059	psya	0	2.3055644660071	-2.3055644660071	NA	NA	NA	1	31	NA	NA	NA	NA	3040	0	0
62059	psya	1	3.3055644660071	-2.3055644660071	25	10	893	1	39	31	0.000494773817129327	0.133544293756618	NA	3040	0	0
62059	psya	2	4.3055644660071	-2.3055644660071	35	13	551	1	40	39	0.00036965804180886	0.143922963097118	NA	3040	0	0
62059	psya	3	5.3083041920345	-2.3083041920345	48	20	814	1	51	40	0.000280944399061643	0.130520212966241	NA	3040	0	0
62059	psya	4	6.3083041920345	-2.3083041920345	68	7	492	1	57	51	0.0003325199349004	0.137550960576307	NA	3040	0	0
62059	psya	5	7.3083041920345	-2.3083041920345	75	2	429	1	62	57	0.00030113205484105	0.13577608113106	NA	3040	0	0
62059	psya	6	8.3083041920345	-2.3083041920345	77	8	528	1	65	62	0.000388036560503101	0.13076912885336	NA	3040	0	0
62258	psya	0	2.30421848046677	-2.30421848046677	NA	NA	NA	1	6	NA	NA	NA	NA	0	0	0
62258	psya	1	3.30421848046677	-2.30421848046677	2	2	90	0	6	6	2.69864139882151e-06	0.0296998717250726	NA	0	0	0
62258	psya	2	4.30421848046677	-2.30421848046677	4	0	-74	0	5	6	2.8810221552091e-06	0.0268858836039115	NA	0	0	0
62258	psya	3	5.30695820649417	-2.30695820649417	4	1	207	0	6	5	2.13327579432637e-07	0.0206763400572598	NA	0	0	0
62258	psya	4	6.30695820649417	-2.30695820649417	5	0	48	0	6	6	2.83936477590016e-07	0.0217390764798282	NA	0	0	0
62258	psya	5	7.30695820649417	-2.30695820649417	5	1	111	0	8	6	1.93791221836815e-07	0.0204674103195824	NA	0	0	0
62258	psya	6	8.30695820649417	-2.30695820649417	6	0	21	0	8	8	3.364141930776e-07	0.0271476822276772	NA	0	0	0
63642	edua	0	2.29681976154236	-2.29681976154236	NA	NA	NA	0	6	NA	NA	NA	NA	166	0	0
63642	edua	1	3.29681976154236	-2.29681976154236	16	10	91	1	11	6	8.44161441539211e-05	NA	0.00964232474591519	166	0	0
63642	edua	2	4.29681976154236	-2.29681976154236	26	15	621	1	32	11	0.000277430406554857	NA	0.0124514582500358	166	0	0
63642	edua	3	5.29955948756976	-2.29955948756976	41	11	-16	1	30	32	0.00162552615574413	NA	0.0773571765508054	166	0	0
63642	edua	4	6.29955948756976	-2.29955948756976	52	1	204	0	32	30	0.000753644901629426	NA	0.0633840686009438	166	0	0
63642	edua	5	7.29955948756976	-2.29955948756976	53	2	106	1	37	32	0.000663824225618235	NA	0.0663553763447733	166	0	0
63642	edua	6	8.29955948756976	-2.29955948756976	55	0	70	0	37	37	0.000777877948418674	NA	0.0601472229109059	166	0	0
63742	psya	0	2.29592751141553	-2.29592751141553	NA	NA	NA	0	7	NA	NA	NA	NA	0	0	0
63742	psya	1	3.29592751141553	-2.29592751141553	4	3	51	0	7	7	0.000147824355087423	0.00719737045523777	NA	0	0	0
63742	psya	2	4.29592751141553	-2.29592751141553	7	4	54	0	7	7	2.25273705036143e-05	0.00743237324103856	NA	0	0	0
63742	psya	3	5.29866723744292	-2.29866723744292	11	2	37	1	9	7	1.64479060756009e-05	0.00632565681010542	NA	0	0	0
63742	psya	4	6.29866723744292	-2.29866723744292	13	1	-25	0	8	9	4.84576878988744e-05	0.00543679928145209	NA	0	0	0
63742	psya	5	7.29866723744292	-2.29866723744292	14	0	58	0	10	8	2.99196525872303e-05	0.00538009040516662	NA	0	0	0
63742	psya	6	8.29866723744292	-2.29866723744292	14	1	25	0	10	10	6.81320327210887e-05	0.00570585765737714	NA	0	0	0
64205	edua	0	2.29197894469812	-2.29197894469812	NA	NA	NA	1	3	NA	NA	NA	NA	0	0	0
64205	edua	1	3.29197894469812	-2.29197894469812	6	2	63	1	6	3	1.82768243733598e-05	NA	0.00359813037346583	0	0	0
64205	edua	2	4.29197894469812	-2.29197894469812	8	0	235	1	8	6	7.35376580841368e-05	NA	0.0066628736494809	0	0	0
64205	edua	3	5.29471867072552	-2.29471867072552	8	1	118	0	7	8	3.94659885131821e-05	NA	0.00856210748032727	0	0	0
64205	edua	4	6.29471867072552	-2.29471867072552	9	4	26	0	7	7	1.79808526492809e-05	NA	0.00720398972685694	0	0	0
64205	edua	5	7.29471867072552	-2.29471867072552	13	0	32	0	7	7	1.15931585957771e-05	NA	0.00601776267713953	0	0	0
64205	edua	6	8.29471867072552	-2.29471867072552	13	0	12	0	6	7	1.0572235496513e-05	NA	0.00503834442097532	0	0	0
64547	psya	0	2.28844415905632	-2.28844415905632	NA	NA	NA	1	2	NA	NA	NA	NA	0	0	0
64547	psya	1	3.28844415905632	-2.28844415905632	6	3	41	0	2	2	0	0.0011505252098894	NA	0	0	0
64547	psya	2	4.28844415905632	-2.28844415905632	9	3	-18	0	3	2	1.90696321728044e-05	0.00323200937743324	NA	0	0	0
64547	psya	3	5.29118388508371	-2.29118388508371	12	3	18	0	3	3	9.00621940942094e-07	0.00050798789715098	NA	0	0	0
64547	psya	4	6.29118388508371	-2.29118388508371	15	1	8	0	3	3	4.41827409217855e-07	0.000568005123955577	NA	0	0	0
64547	psya	5	7.29118388508371	-2.29118388508371	16	1	8	0	3	3	4.51207777358404e-07	0.00052672940138771	NA	0	0	0
64547	psya	6	8.29118388508371	-2.29118388508371	17	0	6	0	3	3	3.31121042076689e-07	0.000463443119988506	NA	0	0	0
65906	psya	0	2.27981215119229	-2.27981215119229	NA	NA	NA	1	32	NA	NA	NA	NA	1764	0	0
65906	psya	1	3.27981215119229	-2.27981215119229	15	15	1067	1	52	32	0.00177549154325905	0.139911874567063	NA	1764	0	0
65906	psya	2	4.27981215119229	-2.27981215119229	30	8	857	1	73	52	0.00160787697121439	0.168951942748527	NA	1764	0	0
65906	psya	3	5.28255187721969	-2.28255187721969	38	12	361	1	87	73	0.00144939603976594	0.21994323116792	NA	1764	0	0
65906	psya	4	6.28255187721969	-2.28255187721969	50	8	515	1	103	87	0.00128261337216063	0.228664645063644	NA	1764	0	0
65906	psya	5	7.28255187721969	-2.28255187721969	58	6	641	1	121	103	0.00143460591041018	0.242287020364939	NA	1764	0	0
65906	psya	6	8.28255187721969	-2.28255187721969	64	0	271	1	129	121	0.00133228648084538	0.267758695092709	NA	1764	0	0
66432	edua	3	5.28106490994419	-2.28106490994419	NA	NA	NA	1	27	NA	NA	NA	NA	0	0	0
66432	edua	4	6.28106490994419	-2.28106490994419	4	0	153	1	33	27	0.000510923000261854	NA	0.0364924728275283	0	0	0
66432	edua	5	7.28106490994419	-2.28106490994419	4	0	171	1	34	33	0.000909123832552355	NA	0.0391509997985182	0	0	0
66432	edua	6	8.28106490994419	-2.28106490994419	4	0	152	0	37	34	0.000909741861428818	NA	0.0381309249314517	0	0	0
66486	psya	0	2.27799175545408	-2.27799175545408	NA	NA	NA	0	6	NA	NA	NA	NA	0	0	0
66486	psya	1	3.27799175545408	-2.27799175545408	1	4	78	1	11	6	1.30332156229798e-06	0.0238640341349377	NA	0	0	0
66486	psya	2	4.27799175545408	-2.27799175545408	5	4	575	0	15	11	5.13984829249547e-05	0.0210984632462492	NA	0	0	0
66486	psya	3	5.28073148148148	-2.28073148148148	9	1	97	0	16	15	0.000100746571518198	0.0490679714032544	NA	0	0	0
66486	psya	4	6.28073148148148	-2.28073148148148	10	2	11	0	15	16	7.01737885151323e-05	0.0473859618004	NA	0	0	0
66486	psya	5	7.28073148148148	-2.28073148148148	12	1	57	0	15	15	4.91725906766872e-05	0.0392238045804114	NA	0	0	0
66486	psya	6	8.28073148148148	-2.28073148148148	13	0	38	0	13	15	4.36723354366792e-05	0.0381070426610084	NA	0	0	0
66609	psya	0	2.27654185692542	-2.27654185692542	NA	NA	NA	1	24	NA	NA	NA	NA	0	0	0
66609	psya	1	3.27654185692542	-2.27654185692542	4	5	230	1	36	24	0.000837443011305954	0.0394278890040299	NA	0	0	0
66609	psya	2	4.27654185692542	-2.27654185692542	9	6	435	1	46	36	0.00104116813989897	0.0537163861113085	NA	0	0	0
66609	psya	3	5.27928158295282	-2.27928158295282	15	7	325	1	56	46	0.00101850429057752	0.0634740473203384	NA	0	0	0
66609	psya	4	6.27928158295282	-2.27928158295282	22	2	74	1	60	56	0.00123691281989603	0.0731826479843275	NA	0	0	0
66609	psya	5	7.27928158295282	-2.27928158295282	24	1	259	0	68	60	0.000945062817179295	0.0737478046915128	NA	0	0	0
66609	psya	6	8.27928158295282	-2.27928158295282	25	2	156	1	71	68	0.000849147571504008	0.0794559268573601	NA	0	0	0
66652	psya	0	2.27541508117707	-2.27541508117707	NA	NA	NA	0	3	NA	NA	NA	NA	0	0	0
66652	psya	1	3.27541508117707	-2.27541508117707	3	3	109	0	4	3	1.26529252830229e-05	0.0117823873197837	NA	0	0	0
66652	psya	2	4.27541508117707	-2.27541508117707	6	0	73	1	9	4	1.37033937941945e-05	0.0135111065112897	NA	0	0	0
66652	psya	3	5.27815480720446	-2.27815480720446	6	0	69	0	10	9	2.66790502895865e-05	0.0161742176885892	NA	0	0	0
66652	psya	4	6.27815480720446	-2.27815480720446	6	0	-1	0	9	10	2.65771144399239e-05	0.0213630666540582	NA	0	0	0
66652	psya	5	7.27815480720446	-2.27815480720446	6	2	40	1	11	9	1.43444725284901e-05	0.0207583259226015	NA	0	0	0
66652	psya	6	8.27815480720447	-2.27815480720447	8	1	36	1	12	11	1.89567333970461e-05	0.0199744477004796	NA	0	0	0
66742	psya	0	2.27476065449011	-2.27476065449011	NA	NA	NA	1	11	NA	NA	NA	NA	0	0	0
66742	psya	1	3.27476065449011	-2.27476065449011	3	5	51	1	12	11	0.000696484006620403	0.0174964949498845	NA	0	0	0
66742	psya	2	4.27476065449011	-2.27476065449011	8	4	31	0	11	12	0.000501535018996726	0.0165044078338468	NA	0	0	0
66742	psya	3	5.2775003805175	-2.2775003805175	12	4	81	0	9	11	0.000331759001784527	0.013997029775052	NA	0	0	0
66742	psya	4	6.2775003805175	-2.2775003805175	16	4	179	0	13	9	0.000153287615303303	0.0119459180968856	NA	0	0	0
66742	psya	5	7.2775003805175	-2.2775003805175	20	8	-49	0	11	13	0.000110103701205113	0.0159705351118228	NA	0	0	0
66742	psya	6	8.2775003805175	-2.2775003805175	28	14	58	0	12	11	2.68573630597868e-05	0.0117009682528271	NA	0	0	0
66755	psya	0	2.27472028792491	-2.27472028792491	NA	NA	NA	1	72	NA	NA	NA	NA	0	0	0
66755	psya	1	3.27472028792491	-2.27472028792491	8	3	749	1	110	72	0.00919272402705988	0.172297409846489	NA	0	0	0
66755	psya	2	4.27472028792491	-2.27472028792491	11	4	1326	1	144	110	0.0102540707863858	0.195805941813996	NA	0	0	0
66755	psya	3	5.27746001395231	-2.27746001395231	15	2	939	1	174	144	0.00996836636048957	0.26690872632561	NA	0	0	0
66755	psya	4	6.27746001395231	-2.27746001395231	17	0	498	1	195	174	0.0099423430440516	0.286668801452427	NA	0	0	0
66755	psya	5	7.27746001395231	-2.27746001395231	17	2	652	1	224	195	0.0100926154583447	0.29766200847712	NA	0	0	0
66755	psya	6	8.27746001395231	-2.27746001395231	19	1	297	1	240	224	0.00932749316997987	0.314346940472081	NA	0	0	0
66778	edua	0	2.27460026636225	-2.27460026636225	NA	NA	NA	1	31	NA	NA	NA	NA	0	0	0
66778	edua	1	3.27460026636225	-2.27460026636225	12	3	320	1	33	31	0.00187021360355958	NA	0.0514706842443437	0	0	0
66778	edua	2	4.27460026636225	-2.27460026636225	15	3	344	1	37	33	0.000619902740446257	NA	0.0325691289965399	0	0	0
66778	edua	3	5.27733999238965	-2.27733999238965	18	4	451	1	45	37	0.000554224956261484	NA	0.0269243325725362	0	0	0
66778	edua	4	6.27733999238965	-2.27733999238965	22	1	202	0	49	45	0.000842552931327165	NA	0.0296690192810433	0	0	0
66778	edua	5	7.27733999238965	-2.27733999238965	23	0	-32	1	50	49	0.0006020297248142	NA	0.028837022173577	0	0	0
66778	edua	6	8.27733999238965	-2.27733999238965	23	5	410	1	64	50	0.000474477684896054	NA	0.0258194327958716	0	0	0
67037	inta	0	2.27112252663622	-2.27112252663622	NA	NA	NA	1	7	NA	NA	NA	NA	0	0	0
67037	inta	1	3.27112252663622	-2.27112252663622	13	6	63	1	9	7	4.80889129653095e-05	0.0129697734190391	0.0731419396274691	0	0	0
67037	inta	2	4.27112252663623	-2.27112252663623	19	3	66	0	8	9	0.00010120356577276	0.0160920320996217	0.0628624566838838	0	0	0
67037	inta	3	5.27386225266362	-2.27386225266362	22	0	64	1	12	8	3.70187682658719e-05	0.0153436172256209	0.0511574638304846	0	0	0
67037	inta	4	6.27386225266362	-2.27386225266362	22	0	93	1	16	12	5.06308303560925e-05	0.0210862896627269	0.0495429533407751	0	0	0
67037	inta	5	7.27386225266362	-2.27386225266362	22	0	39	0	16	16	0.00011095118568234	0.0237217825764866	0.0449981975460956	0	0	0
67037	inta	6	8.27386225266362	-2.27386225266362	22	0	-6	0	16	16	7.63722021859744e-05	0.0234196557712867	0.0416943883242165	0	0	0
67293	psya	0	2.26727555809234	-2.26727555809234	NA	NA	NA	1	14	NA	NA	NA	NA	0	0	0
67293	psya	1	3.26727555809234	-2.26727555809234	2	3	178	1	20	14	0.00028781239623248	0.0299186700741477	NA	0	0	0
67293	psya	2	4.26727555809234	-2.26727555809234	5	0	80	1	20	20	0.000125865878662515	0.043347710459738	NA	0	0	0
67293	psya	3	5.27001528411974	-2.27001528411974	5	0	43	0	20	20	8.36264626033795e-05	0.0494679646997579	NA	0	0	0
67293	psya	4	6.27001528411974	-2.27001528411974	5	0	46	0	20	20	3.42224398558536e-05	0.048244113277697	NA	0	0	0
67293	psya	5	7.27001528411974	-2.27001528411974	5	0	52	0	20	20	2.83214688210443e-05	0.048476890536649	NA	0	0	0
67293	psya	6	8.27001528411974	-2.27001528411974	5	0	36	0	20	20	2.35086297840379e-05	0.0472448259787563	NA	0	0	0
67352	psya	0	2.26684468543886	-2.26684468543886	NA	NA	NA	0	3	NA	NA	NA	NA	0	0	0
67352	psya	1	3.26684468543886	-2.26684468543886	4	2	18	0	4	3	7.18172228487821e-06	0.00420219441264052	NA	0	0	0
67352	psya	2	4.26684468543886	-2.26684468543886	6	4	69	0	5	4	4.71046289330586e-06	0.00800712587721734	NA	0	0	0
67352	psya	3	5.26958441146626	-2.26958441146626	10	0	57	0	5	5	4.37061410404636e-06	0.00772864536365121	NA	0	0	0
67352	psya	4	6.26958441146626	-2.26958441146626	10	0	94	0	6	5	2.1742621797949e-06	0.00747677538007019	NA	0	0	0
67352	psya	5	7.26958441146626	-2.26958441146626	10	0	81	0	7	6	2.12888437222167e-06	0.00992011652247837	NA	0	0	0
67352	psya	6	8.26958441146626	-2.26958441146626	10	2	20	0	7	7	3.85989566196e-06	0.0134505171722907	NA	0	0	0
67353	psya	0	2.26682480339929	-2.26682480339929	NA	NA	NA	0	3	NA	NA	NA	NA	0	0	0
67353	psya	1	3.26682480339929	-2.26682480339929	0	1	138	0	3	3	0	0.0329680312595498	NA	0	0	0
67353	psya	2	4.26682480339929	-2.26682480339929	1	0	62	0	4	3	0	0.0290983688679973	NA	0	0	0
67353	psya	3	5.26956452942669	-2.26956452942669	1	0	34	0	4	4	4.4796261100889e-08	0.0358101440099196	NA	0	0	0
67353	psya	4	6.26956452942669	-2.26956452942669	1	0	25	0	4	4	2.33544944371552e-08	0.0356406412067671	NA	0	0	0
67353	psya	5	7.26956452942669	-2.26956452942669	1	0	49	0	4	4	1.76583521865795e-08	0.0362196995966673	NA	0	0	0
67353	psya	6	8.26956452942669	-2.26956452942669	1	0	16	0	4	4	2.38721675956548e-08	0.0346798542038979	NA	0	0	0
67472	psya	0	2.26590873921867	-2.26590873921867	NA	NA	NA	0	1	NA	NA	NA	NA	0	0	0
67472	psya	1	3.26590873921867	-2.26590873921867	3	0	27	0	1	1	0	0.000578051284942215	NA	0	0	0
67472	psya	2	4.26590873921867	-2.26590873921867	3	0	18	0	1	1	0	0.000539810475040455	NA	0	0	0
67472	psya	3	5.26864846524607	-2.26864846524607	3	0	24	1	2	1	0	0.000382190842105601	NA	0	0	0
67472	psya	4	6.26864846524607	-2.26864846524607	3	0	8	0	2	2	4.87138411875316e-07	0.000715905771631553	NA	0	0	0
67472	psya	5	7.26864846524607	-2.26864846524607	3	0	-3	0	1	2	4.88529481570419e-07	0.000645911870377251	NA	0	0	0
67472	psya	6	8.26864846524607	-2.26864846524607	3	0	6	0	1	1	0	0.000312331273923993	NA	0	0	0
67692	edua	0	2.26136593099949	-2.26136593099949	NA	NA	NA	1	22	NA	NA	NA	NA	0	0	0
67692	edua	1	3.26136593099949	-2.26136593099949	7	1	26	0	21	22	0.000742108325596382	NA	0.0816626892295942	0	0	0
67692	edua	2	4.26136593099949	-2.26136593099949	8	4	144	1	23	21	0.000285462134323343	NA	0.0694417292497958	0	0	0
67692	edua	3	5.26410565702689	-2.26410565702689	12	2	173	1	25	23	0.000301265714241706	NA	0.0507170796213029	0	0	0
67692	edua	4	6.26410565702689	-2.26410565702689	14	3	151	1	34	25	0.00025341708519594	NA	0.0435276062086336	0	0	0
67692	edua	5	7.26410565702689	-2.26410565702689	17	1	91	0	35	34	0.000650432937000931	NA	0.0371147625264815	0	0	0
67692	edua	6	8.26410565702689	-2.26410565702689	18	0	48	1	36	35	0.000605229288259536	NA	0.0356293349897262	0	0	0
67745	psya	0	2.26097263444952	-2.26097263444952	NA	NA	NA	1	19	NA	NA	NA	NA	0	0	0
67745	psya	1	3.26097263444952	-2.26097263444952	6	2	340	1	23	19	0.00125880932353055	0.0442982112338975	NA	0	0	0
67745	psya	2	4.26097263444952	-2.26097263444952	8	6	289	1	26	23	0.000607116506708578	0.0393459069097557	NA	0	0	0
67745	psya	3	5.26371236047691	-2.26371236047691	14	1	150	0	29	26	0.000898455472856938	0.0358410643021191	NA	0	0	0
67745	psya	4	6.26371236047691	-2.26371236047691	15	2	234	1	32	29	0.000807745360638575	0.0352822474422135	NA	0	0	0
67745	psya	5	7.26371236047691	-2.26371236047691	17	0	-56	0	31	32	0.000724975350425264	0.0441561734879093	NA	0	0	0
67745	psya	6	8.26371236047691	-2.26371236047691	17	1	131	0	33	31	0.000589894390248588	0.0374540637606058	NA	0	0	0
67861	edua	0	2.25897244419077	-2.25897244419077	NA	NA	NA	1	7	NA	NA	NA	NA	0	0	0
67861	edua	1	3.25897244419077	-2.25897244419077	12	5	108	1	15	7	0.000418310523251137	NA	0.00659393923696962	0	0	0
67861	edua	2	4.25897244419077	-2.25897244419077	17	1	216	1	17	15	0.000596018188621603	NA	0.0144471385228056	0	0	0
67861	edua	3	5.26171217021816	-2.26171217021816	18	1	173	0	18	17	0.000392815406802542	NA	0.0124463567190708	0	0	0
67861	edua	4	6.26171217021816	-2.26171217021816	19	9	65	0	18	18	0.0003342859003494	NA	0.0191597693250862	0	0	0
67861	edua	5	7.26171217021816	-2.26171217021816	28	4	169	0	23	18	0.000424815300012276	NA	0.0167200436506867	0	0	0
67861	edua	6	8.26171217021816	-2.26171217021816	32	1	82	1	25	23	0.000457493086987619	NA	0.0237721453063135	0	0	0
68153	inta	0	2.25588666920345	-2.25588666920345	NA	NA	NA	1	19	NA	NA	NA	NA	0	0	0
68153	inta	1	3.25588666920345	-2.25588666920345	4	2	170	1	28	19	0.00154708355634473	0.0521160351202911	0.0235105079447247	0	0	0
68153	inta	2	4.25588666920345	-2.25588666920345	6	1	79	1	27	28	0.00139144059702034	0.0488151163174012	0.0306997851421369	0	0	0
68153	inta	3	5.25862639523085	-2.25862639523085	7	0	61	0	28	27	0.000881329796589448	0.0379476588777507	0.0305910265439179	0	0	0
68153	inta	4	6.25862639523085	-2.25862639523085	7	0	109	1	29	28	0.000726790587189768	0.0389400650522732	0.0244445461895602	0	0	0
68153	inta	5	7.25862639523085	-2.25862639523085	7	1	71	1	32	29	0.000672878580625584	0.0377658621779432	0.0255191747285978	0	0	0
68153	inta	6	8.25862639523085	-2.25862639523085	8	0	135	1	37	32	0.000602653802269591	0.0432567415870826	0.0237068387471842	0	0	0
68626	psya	0	2.2507662037037	-2.2507662037037	NA	NA	NA	1	43	NA	NA	NA	NA	0	0	0
68626	psya	1	3.2507662037037	-2.2507662037037	10	21	1355	1	78	43	0.00246217102881322	0.101510359040176	NA	0	0	0
68626	psya	2	4.2507662037037	-2.2507662037037	31	10	550	1	88	78	0.00440848112745158	0.197529147872522	NA	0	0	0
68626	psya	3	5.2535059297311	-2.2535059297311	41	3	654	1	99	88	0.00281479848689891	0.19741659244081	NA	0	0	0
68626	psya	4	6.2535059297311	-2.2535059297311	44	9	684	1	116	99	0.00278979777784247	0.215698520897107	NA	0	0	0
68626	psya	5	7.2535059297311	-2.2535059297311	53	10	971	1	146	116	0.00291178791062205	0.227074732595107	NA	0	0	0
68626	psya	6	8.2535059297311	-2.2535059297311	63	6	217	1	148	146	0.00330410724169321	0.267799830234918	NA	0	0	0
68735	psya	0	2.250024543379	-2.250024543379	NA	NA	NA	1	8	NA	NA	NA	NA	2482	0	0
68735	psya	1	3.250024543379	-2.250024543379	8	8	287	1	13	8	0.000551903730279591	0.00419183819333	NA	2482	0	0
68735	psya	2	4.250024543379	-2.250024543379	16	9	198	1	18	13	0.000491848198784165	0.00913030006190852	NA	2482	0	0
68735	psya	3	5.25276426940639	-2.25276426940639	25	12	98	0	20	18	0.000208131103595003	0.0145109762082412	NA	2482	0	0
68735	psya	4	6.25276426940639	-2.25276426940639	37	5	173	1	25	20	0.0002213555360147	0.0169755803020708	NA	2482	0	0
68735	psya	5	7.25276426940639	-2.25276426940639	42	4	56	1	27	25	0.00047066423048884	0.029869735056469	NA	2482	0	0
68735	psya	6	8.25276426940639	-2.25276426940639	46	4	135	1	30	27	0.000278945198181173	0.0286869003559873	NA	2482	0	0
68882	psya	0	2.2481214485033	-2.2481214485033	NA	NA	NA	1	17	NA	NA	NA	NA	0	0	0
68882	psya	1	3.2481214485033	-2.2481214485033	9	0	225	1	21	17	0.00236681633536602	0.0651889502655303	NA	0	0	0
68882	psya	2	4.2481214485033	-2.2481214485033	9	1	213	1	25	21	0.0017749523964486	0.0581995286906346	NA	0	0	0
68882	psya	3	5.2508611745307	-2.2508611745307	10	1	282	1	30	25	0.00161009955274575	0.0620234564061101	NA	0	0	0
68882	psya	4	6.2508611745307	-2.2508611745307	11	0	70	0	30	30	0.00183944869850739	0.0649517786114388	NA	0	0	0
68882	psya	5	7.2508611745307	-2.2508611745307	11	0	92	0	31	30	0.00153373467911532	0.061920198390011	NA	0	0	0
68882	psya	6	8.2508611745307	-2.2508611745307	11	0	-173	1	32	31	0.0011424720526023	0.0613457605595793	NA	0	0	0
69997	psya	0	2.24132331303907	-2.24132331303907	NA	NA	NA	1	14	NA	NA	NA	NA	146	0	0
69997	psya	1	3.24132331303907	-2.24132331303907	18	8	131	1	17	14	0.000307979706938269	0.0164805123343199	NA	146	0	0
69997	psya	2	4.24132331303907	-2.24132331303907	26	8	109	1	21	17	0.00033595248820453	0.0227108367676178	NA	146	0	0
69997	psya	3	5.24406303906646	-2.24406303906646	34	12	91	1	24	21	0.000889946258050642	0.0194308078138726	NA	146	0	0
69997	psya	4	6.24406303906646	-2.24406303906646	46	6	68	1	28	24	0.000685146655742456	0.0187331451497881	NA	146	0	0
69997	psya	5	7.24406303906646	-2.24406303906646	52	10	133	1	32	28	0.000614439747123042	0.0209120815588933	NA	146	0	0
69997	psya	6	8.24406303906646	-2.24406303906646	62	3	83	1	37	32	0.000614920200546937	0.0244357672195165	NA	146	0	0
70455	psya	0	2.23963625697615	-2.23963625697615	NA	NA	NA	1	18	NA	NA	NA	NA	0	0	0
70455	psya	1	3.23963625697615	-2.23963625697615	3	1	163	1	18	18	0.000870897236980942	0.0530379137693833	NA	0	0	0
70455	psya	2	4.23963625697615	-2.23963625697615	4	0	37	0	17	18	0.00031692752940028	0.0588776080149695	NA	0	0	0
70455	psya	3	5.24237598300355	-2.24237598300355	4	2	188	0	19	17	0.000168582798981707	0.0425726126735848	NA	0	0	0
70455	psya	4	6.24237598300355	-2.24237598300355	6	1	-209	0	18	19	0.000146732611714425	0.0482173287020624	NA	0	0	0
70455	psya	5	7.24237598300355	-2.24237598300355	7	2	210	0	19	18	0.000108230657465946	0.0409727605620238	NA	0	0	0
70455	psya	6	8.24237598300355	-2.24237598300355	9	0	17	0	19	19	8.3532282999263e-05	0.0452811559928265	NA	0	0	0
70508	edua	0	2.23932876712329	-2.23932876712329	NA	NA	NA	1	3	NA	NA	NA	NA	0	0	0
70508	edua	1	3.23932876712329	-2.23932876712329	16	4	27	0	3	3	0.000584328750295014	NA	0.0208815019054736	0	0	0
70508	edua	2	4.23932876712329	-2.23932876712329	20	2	13	0	3	3	4.60741633103169e-05	NA	0.0237866409869631	0	0	0
70508	edua	3	5.24206849315069	-2.24206849315069	22	5	16	0	4	3	5.13189383869371e-05	NA	0.0205239204078905	0	0	0
70508	edua	4	6.24206849315068	-2.24206849315068	27	5	0	0	4	4	7.8950409567099e-05	NA	0.0197910933316458	0	0	0
70508	edua	5	7.24206849315068	-2.24206849315068	32	6	-8	0	3	4	6.64530571675141e-05	NA	0.0183947398778463	0	0	0
70508	edua	6	8.24206849315068	-2.24206849315068	38	3	5	0	3	3	4.42678393815429e-05	NA	0.0201157138545355	0	0	0
70588	edua	1	3.23872504439371	-2.23872504439371	NA	NA	NA	1	2	NA	NA	NA	NA	0	0	0
70588	edua	2	4.23872504439371	-2.23872504439371	10	1	0	0	2	2	0.000374531835205993	NA	0.00213750801919691	0	0	0
70588	edua	3	5.24146477042111	-2.24146477042111	11	0	1	0	2	2	0.000305203723485427	NA	0.00201447964610355	0	0	0
70588	edua	4	6.24146477042111	-2.24146477042111	11	1	1	0	2	2	0.000263296471827278	NA	0.00170187705404839	0	0	0
70588	edua	5	7.24146477042111	-2.24146477042111	12	1	0	0	2	2	0.000235793444942231	NA	0.00157761448737479	0	0	0
70588	edua	6	8.24146477042111	-2.24146477042111	13	0	10	1	3	2	0.000210282830406897	NA	0.00144945469325989	0	0	0
70646	psya	0	2.23842177194318	-2.23842177194318	NA	NA	NA	1	7	NA	NA	NA	NA	0	0	0
70646	psya	1	3.23842177194318	-2.23842177194318	5	0	121	0	7	7	0.000605277959373397	0.00453951041296412	NA	0	0	0
70646	psya	2	4.23842177194318	-2.23842177194318	5	1	-51	0	6	7	0.000207514269132422	0.00380317179058132	NA	0	0	0
70646	psya	3	5.24116149797057	-2.24116149797057	6	0	-74	0	4	6	7.69760863819724e-05	0.00321455245718983	NA	0	0	0
70646	psya	4	6.24116149797057	-2.24116149797057	6	0	5	1	5	4	2.3450102421581e-05	0.00290574428508891	NA	0	0	0
70646	psya	5	7.24116149797057	-2.24116149797057	6	0	7	0	5	5	1.88118977511506e-05	0.00280568203625649	NA	0	0	0
70646	psya	6	8.24116149797057	-2.24116149797057	6	1	102	0	6	5	1.44334522352439e-05	0.00219182347448275	NA	0	0	0
71322	psya	0	2.23073230593607	-2.23073230593607	NA	NA	NA	1	9	NA	NA	NA	NA	0	0	0
71322	psya	1	3.23073230593607	-2.23073230593607	8	6	270	1	17	9	0.00018007395711077	0.00765174634816322	NA	0	0	0
71322	psya	2	4.23073230593607	-2.23073230593607	14	3	183	1	21	17	0.000558602423876663	0.0184277965628403	NA	0	0	0
71322	psya	3	5.23347203196347	-2.23347203196347	17	1	140	1	25	21	0.000464749084313884	0.0164712097635154	NA	0	0	0
71322	psya	4	6.23347203196347	-2.23347203196347	18	2	96	1	29	25	0.000439195215260171	0.0171822866445716	NA	0	0	0
71322	psya	5	7.23347203196347	-2.23347203196347	20	0	76	0	30	29	0.000590598139716326	0.0171783640156431	NA	0	0	0
71322	psya	6	8.23347203196347	-2.23347203196347	20	1	175	0	31	30	0.000505925690636865	0.0174920970742876	NA	0	0	0
71326	edua	0	2.2307120116692	-2.2307120116692	NA	NA	NA	1	5	NA	NA	NA	NA	0	0	0
71326	edua	1	3.2307120116692	-2.2307120116692	9	1	65	1	8	5	0.000590218727255912	NA	0.00383799532318845	0	0	0
71326	edua	2	4.2307120116692	-2.2307120116692	10	6	158	1	13	8	0.000493990105621051	NA	0.00496495262386795	0	0	0
71326	edua	3	5.2334517376966	-2.2334517376966	16	6	127	1	12	13	0.000891946057831143	NA	0.0105563949539494	0	0	0
71326	edua	4	6.2334517376966	-2.2334517376966	22	5	260	0	15	12	0.000612973572797127	NA	0.0135399990082126	0	0	0
71326	edua	5	7.2334517376966	-2.2334517376966	27	3	79	1	16	15	0.000632982367900168	NA	0.0224046099049995	0	0	0
71326	edua	6	8.2334517376966	-2.2334517376966	30	0	213	0	18	16	0.000550615603578415	NA	0.0215110509122704	0	0	0
71327	edua	1	3.23071026763064	-2.23071026763064	NA	NA	NA	0	3	NA	NA	NA	NA	0	0	0
71434	edua	0	2.22896511922882	-2.22896511922882	NA	NA	NA	0	1	NA	NA	NA	NA	0	0	0
71434	edua	1	3.22896511922882	-2.22896511922882	1	1	11	0	2	1	0	NA	0.000234385423368005	0	0	0
71434	edua	2	4.22896511922882	-2.22896511922882	2	2	0	0	1	2	1.0405264717749e-06	NA	0.00136884200099093	0	0	0
71434	edua	3	5.23170484525621	-2.23170484525621	4	1	9	0	2	1	0	NA	0.000487772233155354	0	0	0
71434	edua	4	6.23170484525621	-2.23170484525621	5	0	3	0	2	2	0	NA	0.00150942342668022	0	0	0
71434	edua	5	7.23170484525621	-2.23170484525621	5	0	6	0	2	2	0	NA	0.00128206262945753	0	0	0
71434	edua	6	8.23170484525622	-2.23170484525622	5	0	4	0	2	2	0	NA	0.00130621363420069	0	0	0
71633	inta	0	2.22752812658549	-2.22752812658549	NA	NA	NA	1	20	NA	NA	NA	NA	384	0	0
71633	inta	1	3.22752812658549	-2.22752812658549	3	18	972	1	39	20	0.0012587353292053	0.0776589236379887	0.0142188249951405	384	0	0
71633	inta	2	4.22752812658549	-2.22752812658549	21	7	308	0	46	39	0.00123735272798705	0.135074515096322	0.0156644114717442	384	0	0
71633	inta	3	5.23026785261289	-2.23026785261289	28	0	210	1	48	46	0.000965359418182007	0.140287317409251	0.0150982425024025	384	0	0
71633	inta	4	6.23026785261289	-2.23026785261289	28	2	239	1	51	48	0.000653217546865534	0.135668101386155	0.0100503284976628	384	0	0
71633	inta	5	7.23026785261289	-2.23026785261289	30	0	279	1	54	51	0.000565414767711169	0.138771484244903	0.00852519144290691	384	0	0
71633	inta	6	8.23026785261289	-2.23026785261289	30	1	130	0	53	54	0.000468957600684808	0.141806147242764	0.00796890421048034	384	0	0
71723	inta	0	2.22615984906139	-2.22615984906139	NA	NA	NA	1	7	NA	NA	NA	NA	0	0	0
71723	inta	1	3.22615984906139	-2.22615984906139	8	10	340	1	19	7	5.88602766553671e-05	0.0144840432692917	0.00883971417623387	0	0	0
71723	inta	2	4.22615984906139	-2.22615984906139	18	7	284	1	30	19	0.000371249996225392	0.0382031180564541	0.0142278232144782	0	0	0
71723	inta	3	5.22889957508879	-2.22889957508879	25	2	570	1	33	30	0.00062864741264572	0.0638709278082206	0.0136151434032199	0	0	0
71723	inta	4	6.22889957508879	-2.22889957508879	27	17	418	1	51	33	0.000507336364538542	0.0591374586173446	0.0121825925539661	0	0	0
71723	inta	5	7.22889957508879	-2.22889957508879	44	3	387	1	64	51	0.000712443690748811	0.0898819444178531	0.0126247043066299	0	0	0
71723	inta	6	8.22889957508879	-2.22889957508879	47	1	168	0	68	64	0.000891568561217047	0.0998409438555104	0.0122483146291715	0	0	0
71820	psya	0	2.22560042491121	-2.22560042491121	NA	NA	NA	0	11	NA	NA	NA	NA	174	0	0
71820	psya	1	3.22560042491121	-2.22560042491121	7	5	78	1	11	11	2.3882242192727e-05	0.0246360760754829	NA	174	0	0
71820	psya	2	4.22560042491121	-2.22560042491121	12	0	146	0	13	11	7.65899257546045e-06	0.0175414491086726	NA	174	0	0
71820	psya	3	5.22834015093861	-2.22834015093861	12	2	140	0	15	13	6.42538727031539e-06	0.0159009121816114	NA	174	0	0
71820	psya	4	6.22834015093861	-2.22834015093861	14	0	137	0	15	15	6.71088597829844e-06	0.0158428302545994	NA	174	0	0
71820	psya	5	7.22834015093861	-2.22834015093861	14	1	74	0	15	15	6.9488826455032e-06	0.016471049558141	NA	174	0	0
71820	psya	6	8.22834015093861	-2.22834015093861	15	1	145	0	13	15	6.59271080774173e-06	0.0155955384014577	NA	174	0	0
71939	psya	0	2.22479800862506	-2.22479800862506	NA	NA	NA	1	42	NA	NA	NA	NA	104	0	0
71939	psya	1	3.22479800862506	-2.22479800862506	6	0	512	1	57	42	0.00228289224750592	0.130289572645555	NA	104	0	0
71939	psya	2	4.22479800862506	-2.22479800862506	6	0	635	1	68	57	0.00142440275383138	0.158642476100805	NA	104	0	0
71939	psya	3	5.22753773465246	-2.22753773465246	6	1	349	1	73	68	0.000907218400563887	0.201892068628419	NA	104	0	0
71939	psya	4	6.22753773465246	-2.22753773465246	7	1	498	1	78	73	0.000625137298610201	0.19936320065548	NA	104	0	0
71939	psya	5	7.22753773465246	-2.22753773465246	8	2	826	1	92	78	0.000666259643798572	0.204402409758337	NA	104	0	0
71939	psya	6	8.22753773465246	-2.22753773465246	10	1	310	1	99	92	0.000953457718235681	0.213067321568384	NA	104	0	0
71945	psya	0	2.2247689941654	-2.2247689941654	NA	NA	NA	0	12	NA	NA	NA	NA	0	0	0
71945	psya	1	3.2247689941654	-2.2247689941654	5	0	82	1	15	12	0.000145369461754622	0.0850692077206906	NA	0	0	0
71945	psya	2	4.2247689941654	-2.2247689941654	5	1	204	1	23	15	5.82655345931948e-05	0.0621357848345049	NA	0	0	0
71945	psya	3	5.2275087201928	-2.2275087201928	6	0	199	1	26	23	5.24604032757444e-05	0.0906482885380305	NA	0	0	0
71945	psya	4	6.2275087201928	-2.2275087201928	6	0	112	0	25	26	6.60842598836813e-05	0.0938824944856881	NA	0	0	0
71945	psya	5	7.2275087201928	-2.2275087201928	6	0	195	1	30	25	2.92608997105197e-05	0.0917423524753289	NA	0	0	0
71945	psya	6	8.22750872019279	-2.22750872019279	6	1	77	0	35	30	6.49195364931338e-05	0.0962108348575994	NA	0	0	0
72473	psya	0	2.21928684677829	-2.21928684677829	NA	NA	NA	1	11	NA	NA	NA	NA	0	0	0
72626	edua	0	2.21745823820396	-2.21745823820396	NA	NA	NA	1	31	NA	NA	NA	NA	0	0	0
72626	edua	1	3.21745823820396	-2.21745823820396	8	4	235	1	53	31	0.00466383831236108	NA	0.101107462634113	0	0	0
72626	edua	2	4.21745823820396	-2.21745823820396	12	2	153	1	63	53	0.00663607797245206	NA	0.105411996059133	0	0	0
72626	edua	3	5.22019796423135	-2.22019796423135	14	3	109	1	71	63	0.00565514401967805	NA	0.0985370862092336	0	0	0
72626	edua	4	6.22019796423135	-2.22019796423135	17	3	169	1	84	71	0.00505550102467623	NA	0.0967917569147379	0	0	0
72626	edua	5	7.22019796423135	-2.22019796423135	20	6	117	1	97	84	0.00536844484828392	NA	0.0938443583848121	0	0	0
72626	edua	6	8.22019796423135	-2.22019796423135	26	1	180	1	103	97	0.00556442279409792	NA	0.0916812290412033	0	0	0
72655	edua	0	2.21716809360731	-2.21716809360731	NA	NA	NA	1	13	NA	NA	NA	NA	0	0	0
72663	edua	0	2.2170561897514	-2.2170561897514	NA	NA	NA	0	2	NA	NA	NA	NA	0	0	0
72663	edua	1	3.21705618975139	-2.21705618975139	3	2	38	1	5	2	0	NA	0.00331256146860896	0	0	0
72663	edua	2	4.21705618975139	-2.21705618975139	5	1	6	0	5	5	0.00036151680844022	NA	0.00486647185311501	0	0	0
72663	edua	3	5.21979591577879	-2.21979591577879	6	0	10	0	5	5	0.000139885286521771	NA	0.00548588198376774	0	0	0
72663	edua	4	6.21979591577879	-2.21979591577879	6	0	10	0	5	5	0.000129757910917924	NA	0.00645291284228412	0	0	0
72663	edua	5	7.21979591577879	-2.21979591577879	6	0	43	0	5	5	0.000108688750675686	NA	0.00639655463819686	0	0	0
72663	edua	6	8.21979591577879	-2.21979591577879	6	0	18	0	5	5	0.000118706169314303	NA	0.0093034749365525	0	0	0
72962	edua	0	2.21317757483511	-2.21317757483511	NA	NA	NA	1	8	NA	NA	NA	NA	0	0	0
72962	edua	1	3.21317757483511	-2.21317757483511	9	1	10	0	7	8	9.08750798957578e-05	NA	0.0549408417532387	0	0	0
72962	edua	2	4.21317757483511	-2.21317757483511	10	1	42	1	12	7	4.58143704521348e-05	NA	0.046233155435883	0	0	0
72962	edua	3	5.21591730086251	-2.21591730086251	11	0	37	1	15	12	9.67273796415421e-05	NA	0.0595419957954126	0	0	0
72962	edua	4	6.21591730086251	-2.21591730086251	11	1	8	1	16	15	0.000108642366056581	NA	0.060083160832797	0	0	0
72962	edua	5	7.21591730086251	-2.21591730086251	12	1	35	0	18	16	9.32882850766781e-05	NA	0.0524764120524235	0	0	0
72962	edua	6	8.21591730086251	-2.21591730086251	13	2	133	1	22	18	9.68288608891127e-05	NA	0.0491078992050535	0	0	0
73020	psya	0	2.21179594748858	-2.21179594748858	NA	NA	NA	1	12	NA	NA	NA	NA	0	0	0
73020	psya	1	3.21179594748858	-2.21179594748858	1	2	177	1	19	12	7.38211645406005e-05	0.0398344047611955	NA	0	0	0
73020	psya	2	4.21179594748858	-2.21179594748858	3	3	306	0	23	19	0.000231375695435139	0.050922446695023	NA	0	0	0
73020	psya	3	5.21453567351598	-2.21453567351598	6	0	172	0	24	23	0.000180819870228657	0.0634225386423989	NA	0	0	0
73020	psya	4	6.21453567351598	-2.21453567351598	6	0	236	1	28	24	0.000139259052732272	0.0625479188389697	NA	0	0	0
73020	psya	5	7.21453567351598	-2.21453567351598	6	0	129	0	29	28	0.000134923062474245	0.0651121200291388	NA	0	0	0
73020	psya	6	8.21453567351598	-2.21453567351598	6	1	67	1	31	29	9.94422561539889e-05	0.0649182567315991	NA	0	0	0
73024	psya	0	2.21177676306443	-2.21177676306443	NA	NA	NA	1	14	NA	NA	NA	NA	0	0	0
73024	psya	1	3.21177676306443	-2.21177676306443	8	16	427	1	23	14	0.000567170290766756	0.049933020359384	NA	0	0	0
73024	psya	2	4.21177676306443	-2.21177676306443	24	3	156	0	25	23	0.000541346860997884	0.0577167402711913	NA	0	0	0
73024	psya	3	5.21451648909183	-2.21451648909183	27	1	106	0	24	25	0.000429796380255525	0.0515697889010566	NA	0	0	0
73024	psya	4	6.21451648909183	-2.21451648909183	28	0	128	1	25	24	0.000416792847654559	0.049007317487699	NA	0	0	0
73024	psya	5	7.21451648909183	-2.21451648909183	28	1	203	1	28	25	0.000333233872446583	0.0494652639832298	NA	0	0	0
73024	psya	6	8.21451648909183	-2.21451648909183	29	0	77	1	31	28	0.000275611027017844	0.0527147876420479	NA	0	0	0
73109	inta	0	2.21073753805175	-2.21073753805175	NA	NA	NA	1	13	NA	NA	NA	NA	0	0	0
73109	inta	1	3.21073753805175	-2.21073753805175	5	0	487	1	19	13	0.000394528495077478	0.0816988678621957	0.000366240215561124	0	0	0
73109	inta	2	4.21073753805175	-2.21073753805175	5	2	516	1	28	19	0.000528182460732142	0.0951311487521886	0.00033234711433874	0	0	0
73109	inta	3	5.21347726407915	-2.21347726407915	7	0	408	0	33	28	0.0007880022868373	0.122299563942002	0.000411107787372539	0	0	0
73109	inta	4	6.21347726407915	-2.21347726407915	7	0	51	1	36	33	0.00093344661018386	0.123262755830207	0.00136119978203145	0	0	0
73109	inta	5	7.21347726407915	-2.21347726407915	7	0	200	1	44	36	0.000778882823456543	0.123227812083076	0.00122033360063085	0	0	0
73109	inta	6	8.21347726407915	-2.21347726407915	7	1	149	1	50	44	0.000730367185297469	0.127983615686579	0.00233127491812787	0	0	0
73277	inta	0	2.20864535768645	-2.20864535768645	NA	NA	NA	0	10	NA	NA	NA	NA	0	0	0
73277	inta	1	3.20864535768645	-2.20864535768645	5	5	124	1	13	10	0.00017479885601269	0.0263675250069038	0.00900808427097357	0	0	0
73277	inta	2	4.20864535768645	-2.20864535768645	10	1	217	0	15	13	0.000157700603158606	0.0218300559110989	0.0115978703287043	0	0	0
73277	inta	3	5.21138508371385	-2.21138508371385	11	1	110	0	15	15	0.000167180185450444	0.0178210510647282	0.0119019631952044	0	0	0
73277	inta	4	6.21138508371385	-2.21138508371385	12	0	61	0	16	15	0.00013249414902496	0.0159274372260101	0.01039183962142	0	0	0
73277	inta	5	7.21138508371385	-2.21138508371385	12	0	57	1	17	16	0.000114085719892946	0.0164827785574888	0.0101476881656725	0	0	0
73277	inta	6	8.21138508371385	-2.21138508371385	12	0	-132	1	17	17	7.37162512783913e-05	0.0166683196343726	0.00878609862359088	0	0	0
73607	psya	0	2.20528339041096	-2.20528339041096	NA	NA	NA	1	24	NA	NA	NA	NA	18189	0	0
73607	psya	1	3.20528339041096	-2.20528339041096	38	53	96	1	21	24	0.000736227781824762	0.0956490266972217	NA	18189	0	0
73607	psya	2	4.20528339041096	-2.20528339041096	91	58	78	1	22	21	0.00014692146981937	0.0610679221931526	NA	18189	0	0
73607	psya	3	5.20802311643836	-2.20802311643836	149	28	73	0	25	22	0.000140041518274236	0.0541204393414649	NA	18189	0	0
73607	psya	4	6.20802311643836	-2.20802311643836	177	8	463	1	33	25	7.31755922780241e-05	0.0410134610208085	NA	18189	0	0
73607	psya	5	7.20802311643836	-2.20802311643836	185	8	191	1	37	33	0.000207632022164089	0.0556827843687677	NA	18189	0	0
73607	psya	6	8.20802311643836	-2.20802311643836	193	10	219	1	42	37	0.000278823265515103	0.0517581889663619	NA	18189	0	0
73909	psya	0	2.20220509893455	-2.20220509893455	NA	NA	NA	1	6	NA	NA	NA	NA	4176	0	0
73909	psya	1	3.20220509893455	-2.20220509893455	12	9	108	1	11	6	0.000146510968317314	0.00342946387671283	NA	4176	0	0
73909	psya	2	4.20220509893455	-2.20220509893455	21	3	31	1	11	11	0.00026208041473559	0.00795366503158771	NA	4176	0	0
73909	psya	3	5.20494482496195	-2.20494482496195	24	2	-22	1	10	11	0.000312769075297786	0.00735393280070966	NA	4176	0	0
73909	psya	4	6.20494482496195	-2.20494482496195	26	3	78	0	10	10	0.000364766904091074	0.0047896539286281	NA	4176	0	0
73909	psya	5	7.20494482496195	-2.20494482496195	29	3	33	0	10	10	0.000293135096061448	0.00501685873404907	NA	4176	0	0
73909	psya	6	8.20494482496195	-2.20494482496195	32	1	-12	1	11	10	0.000216994953342309	0.00493210075626761	NA	4176	0	0
74166	psya	0	2.20001683789954	-2.20001683789954	NA	NA	NA	1	15	NA	NA	NA	NA	0	0	0
74166	psya	1	3.20001683789954	-2.20001683789954	16	6	-37	0	11	15	0.000287966537181726	0.0186427323052018	NA	0	0	0
74166	psya	2	4.20001683789954	-2.20001683789954	22	0	51	1	14	11	5.86235446399679e-05	0.015156730904371	NA	0	0	0
74166	psya	3	5.20275656392694	-2.20275656392694	22	0	116	0	14	14	5.66441498047485e-05	0.0134877497947668	NA	0	0	0
74166	psya	4	6.20275656392694	-2.20275656392694	22	1	385	0	15	14	4.06161822498118e-05	0.0155834081724995	NA	0	0	0
74166	psya	5	7.20275656392694	-2.20275656392694	23	1	68	0	15	15	5.45196386585968e-05	0.017414610771904	NA	0	0	0
74166	psya	6	8.20275656392694	-2.20275656392694	24	1	45	0	15	15	4.36215392996506e-05	0.0170933507497938	NA	0	0	0
74729	psya	0	2.19476388888889	-2.19476388888889	NA	NA	NA	1	4	NA	NA	NA	NA	0	0	0
74729	psya	1	3.19476388888889	-2.19476388888889	1	0	105	0	6	4	0.000105698826219858	0.0304531802808523	NA	0	0	0
74729	psya	2	4.19476388888889	-2.19476388888889	1	1	42	1	6	6	6.73619393022179e-05	0.0337520897131054	NA	0	0	0
74729	psya	3	5.19750361491629	-2.19750361491629	2	0	8	0	5	6	2.84277754635103e-06	0.0324416929596277	NA	0	0	0
74729	psya	4	6.19750361491629	-2.19750361491629	2	0	4	0	5	5	3.48697606239083e-06	0.0294572008993909	NA	0	0	0
74729	psya	5	7.19750361491629	-2.19750361491629	2	1	73	0	9	5	3.06502466104939e-06	0.0284280111997592	NA	0	0	0
74729	psya	6	8.19750361491629	-2.19750361491629	3	0	14	0	9	9	9.65232068041963e-05	0.0292466155350806	NA	0	0	0
74925	psya	0	2.19271670471842	-2.19271670471842	NA	NA	NA	1	23	NA	NA	NA	NA	360	0	0
74925	psya	1	3.19271670471842	-2.19271670471842	9	10	954	1	35	23	0.00171043633863314	0.0414894825941733	NA	360	0	0
74925	psya	2	4.19271670471842	-2.19271670471842	19	7	502	1	42	35	0.00104206090212553	0.0668313546708014	NA	360	0	0
74925	psya	3	5.19545643074581	-2.19545643074581	26	3	23	1	40	42	0.0010252572713019	0.0665442481297675	NA	360	0	0
74925	psya	4	6.19545643074582	-2.19545643074582	29	10	672	1	54	40	0.000741595595301891	0.0548228032566661	NA	360	0	0
74925	psya	5	7.19545643074582	-2.19545643074582	39	10	107	1	56	54	0.00105762654084643	0.0756210747272644	NA	360	0	0
74925	psya	6	8.19545643074581	-2.19545643074581	49	1	162	1	59	56	0.001013586363099	0.0688968279596801	NA	360	0	0
75526	psya	0	2.18744355657027	-2.18744355657027	NA	NA	NA	1	44	NA	NA	NA	NA	29328	0	0
75526	psya	1	3.18744355657027	-2.18744355657027	75	50	642	1	56	44	0.00117196133563591	0.160843917940998	NA	29328	0	0
75526	psya	2	4.18744355657027	-2.18744355657027	125	28	717	1	70	56	0.000717475168215979	0.172724467246339	NA	29328	0	0
75526	psya	3	5.19018328259767	-2.19018328259767	153	28	815	1	76	70	0.00101496578463669	0.169197447774037	NA	29328	0	0
75526	psya	4	6.19018328259767	-2.19018328259767	181	5	400	1	78	76	0.000799496976183341	0.157492983854995	NA	29328	0	0
75526	psya	5	7.19018328259767	-2.19018328259767	186	5	464	1	82	78	0.00062322976928841	0.154504198599022	NA	29328	0	0
75526	psya	6	8.19018328259767	-2.19018328259767	191	7	509	1	88	82	0.000546605294667295	0.157676322537338	NA	29328	0	0
75702	psya	0	2.18638508371385	-2.18638508371385	NA	NA	NA	1	9	NA	NA	NA	NA	345	0	0
75702	psya	1	3.18638508371385	-2.18638508371385	8	2	59	1	13	9	0.000129430952454246	0.0214513427796339	NA	345	0	0
75702	psya	2	4.18638508371385	-2.18638508371385	10	0	84	1	14	13	8.86812244936315e-05	0.0256258451816111	NA	345	0	0
75702	psya	3	5.18912480974125	-2.18912480974125	10	1	176	0	16	14	6.48618217512541e-05	0.0276356106977843	NA	345	0	0
75702	psya	4	6.18912480974125	-2.18912480974125	11	3	312	0	20	16	7.57737023283666e-05	0.0287506062341445	NA	345	0	0
75702	psya	5	7.18912480974125	-2.18912480974125	14	0	-137	1	20	20	7.74179662686548e-05	0.0349004842126254	NA	345	0	0
75702	psya	6	8.18912480974125	-2.18912480974125	14	0	151	0	22	20	0.000122740195824598	0.0317352868570794	NA	345	0	0
75744	edua	0	2.18617589421613	-2.18617589421613	NA	NA	NA	0	6	NA	NA	NA	NA	0	0	0
75744	edua	1	3.18617589421613	-2.18617589421613	6	0	18	0	6	6	0.0012074952169336	NA	0.00753383796997449	0	0	0
75744	edua	2	4.18617589421613	-2.18617589421613	6	2	35	1	8	6	0.000849821677428134	NA	0.00605912339556343	0	0	0
75744	edua	3	5.18891562024353	-2.18891562024353	8	3	22	0	8	8	0.000674845409245598	NA	0.00659236308224958	0	0	0
75744	edua	4	6.18891562024353	-2.18891562024353	11	0	24	0	8	8	0.000317601370080088	NA	0.00571938971111592	0	0	0
75744	edua	5	7.18891562024353	-2.18891562024353	11	0	16	1	9	8	9.49693328688559e-05	NA	0.00553544239434089	0	0	0
75744	edua	6	8.18891562024353	-2.18891562024353	11	2	13	1	10	9	8.10345791739155e-05	NA	0.00498783301680012	0	0	0
75863	psya	0	2.18441787163876	-2.18441787163876	NA	NA	NA	1	20	NA	NA	NA	NA	0	0	0
75863	psya	1	3.18441787163876	-2.18441787163876	4	43	976	1	41	20	0.000380297021290709	0.0949213560045668	NA	0	0	0
75863	psya	2	4.18441787163876	-2.18441787163876	47	5	171	1	50	41	0.000925233209211443	0.148640788429219	NA	0	0	0
75863	psya	3	5.18715759766616	-2.18715759766616	52	18	583	1	62	50	0.000863247740228732	0.150102644884315	NA	0	0	0
75863	psya	4	6.18715759766616	-2.18715759766616	70	7	900	1	81	62	0.000880845286693326	0.156087205241669	NA	0	0	0
75863	psya	5	7.18715759766616	-2.18715759766616	77	3	98	1	82	81	0.00121955290045166	0.180961714544434	NA	0	0	0
75863	psya	6	8.18715759766616	-2.18715759766616	80	5	381	1	87	82	0.000994128806753068	0.179553217671259	NA	0	0	0
75895	psya	0	2.18418099949264	-2.18418099949264	NA	NA	NA	1	12	NA	NA	NA	NA	0	0	0
75895	psya	1	3.18418099949264	-2.18418099949264	3	0	78	1	16	12	0.000198654108080028	0.0282246345809318	NA	0	0	0
75895	psya	2	4.18418099949264	-2.18418099949264	3	0	108	1	20	16	0.000211628334019991	0.0379891261922677	NA	0	0	0
75895	psya	3	5.18692072552004	-2.18692072552004	3	0	42	0	20	20	0.000196401363716119	0.0371562499660607	NA	0	0	0
75895	psya	4	6.18692072552004	-2.18692072552004	3	0	24	0	20	20	0.000115915332181403	0.0346777373295459	NA	0	0	0
75895	psya	5	7.18692072552004	-2.18692072552004	3	0	39	0	20	20	0.000103147677920574	0.0315465739017587	NA	0	0	0
75895	psya	6	8.18692072552004	-2.18692072552004	3	1	45	1	21	20	7.56396668826418e-05	0.0308167233710612	NA	0	0	0
75922	psya	0	2.18401303272451	-2.18401303272451	NA	NA	NA	0	7	NA	NA	NA	NA	0	0	0
75922	psya	1	3.18401303272451	-2.18401303272451	2	0	106	0	7	7	0.000108632942680938	0.0493136104885052	NA	0	0	0
75922	psya	2	4.18401303272451	-2.18401303272451	2	0	37	0	7	7	4.04610401398871e-05	0.0397613610293864	NA	0	0	0
75922	psya	3	5.1867527587519	-2.1867527587519	2	0	23	0	7	7	2.14581694560589e-05	0.0347371077109962	NA	0	0	0
75922	psya	4	6.1867527587519	-2.1867527587519	2	0	4	0	7	7	1.28590946402701e-05	0.030988358627539	NA	0	0	0
75922	psya	5	7.1867527587519	-2.1867527587519	2	0	18	0	7	7	1.12572032467155e-05	0.0292415143528999	NA	0	0	0
75922	psya	6	8.1867527587519	-2.1867527587519	2	1	19	0	7	7	7.3870025136699e-06	0.0288906636335067	NA	0	0	0
76000	edua	0	2.18357864028412	-2.18357864028412	NA	NA	NA	0	1	NA	NA	NA	NA	0	0	0
76000	edua	1	3.18357864028412	-2.18357864028412	0	0	0	0	1	1	0	NA	0.000336593892991904	0	0	0
76000	edua	2	4.18357864028412	-2.18357864028412	0	1	2	0	1	1	0	NA	0.000234868625932601	0	0	0
76000	edua	3	5.18631836631152	-2.18631836631152	1	0	21	0	3	1	0	NA	0.0002225526506844	0	0	0
76000	edua	4	6.18631836631152	-2.18631836631152	1	0	1	0	3	3	1.11140181446351e-05	NA	0.00222238743504021	0	0	0
76000	edua	5	7.18631836631152	-2.18631836631152	1	0	6	0	3	3	5.09487082655601e-06	NA	0.00200470059887366	0	0	0
76000	edua	6	8.18631836631152	-2.18631836631152	1	0	9	0	4	3	4.66720807304747e-06	NA	0.00212312731991871	0	0	0
76151	psya	3	5.18440892947742	-2.18440892947742	NA	NA	NA	0	2	NA	NA	NA	NA	0	0	0
76151	psya	4	6.18440892947742	-2.18440892947742	3	1	7	0	2	2	5.31201291330145e-08	0.0039048387730568	NA	0	0	0
76151	psya	5	7.18440892947742	-2.18440892947742	4	0	3	1	3	2	6.10477045868838e-08	0.00401595057458796	NA	0	0	0
76151	psya	6	8.18440892947742	-2.18440892947742	4	0	6	0	3	3	4.50625419623688e-07	0.00504564813575787	NA	0	0	0
76178	edua	0	2.18149609969559	-2.18149609969559	NA	NA	NA	1	4	NA	NA	NA	NA	0	0	0
76178	edua	1	3.18149609969559	-2.18149609969559	5	1	31	1	6	4	8.37623346995218e-07	NA	0.00768477595762002	0	0	0
76178	edua	2	4.18149609969559	-2.18149609969559	6	1	24	0	6	6	5.84804821146895e-07	NA	0.00688313495779382	0	0	0
76178	edua	3	5.18423582572298	-2.18423582572298	7	0	12	0	6	6	6.13651947558726e-07	NA	0.0045083432686171	0	0	0
76178	edua	4	6.18423582572298	-2.18423582572298	7	0	14	0	6	6	5.31991115411398e-07	NA	0.00388182120481359	0	0	0
76178	edua	5	7.18423582572298	-2.18423582572298	7	0	12	0	6	6	4.31234162004501e-07	NA	0.00298774986415571	0	0	0
76178	edua	6	8.18423582572298	-2.18423582572298	7	0	12	0	6	6	3.32228126184147e-07	NA	0.00250721261109758	0	0	0
76218	psya	0	2.18128408802638	-2.18128408802638	NA	NA	NA	1	18	NA	NA	NA	NA	0	0	0
76218	psya	1	3.18128408802638	-2.18128408802638	5	3	72	1	21	18	0.000487504585732571	0.0230140438784801	NA	0	0	0
76218	psya	2	4.18128408802638	-2.18128408802638	8	4	105	1	28	21	0.000315123055887929	0.0187243651217226	NA	0	0	0
76218	psya	3	5.18402381405378	-2.18402381405378	12	2	94	0	28	28	0.000900638630822639	0.0181110953521084	NA	0	0	0
76218	psya	4	6.18402381405378	-2.18402381405378	14	0	42	1	30	28	0.000516555553101981	0.019690171271277	NA	0	0	0
76218	psya	5	7.18402381405378	-2.18402381405378	14	1	2	1	29	30	0.000336267957805606	0.0198595977533751	NA	0	0	0
76218	psya	6	8.18402381405378	-2.18402381405378	15	6	17	1	30	29	0.00019626631839004	0.0216668821429057	NA	0	0	0
76262	psya	0	2.18103827371892	-2.18103827371892	NA	NA	NA	1	9	NA	NA	NA	NA	0	0	0
76262	psya	1	3.18103827371892	-2.18103827371892	6	0	73	1	10	9	0.000656789004551709	0.00871873974694743	NA	0	0	0
76262	psya	2	4.18103827371892	-2.18103827371892	6	0	106	1	16	10	0.000491004570293878	0.0100093185891639	NA	0	0	0
76262	psya	3	5.18377799974632	-2.18377799974632	6	0	45	0	17	16	0.0013761460813096	0.0106060627545647	NA	0	0	0
76262	psya	4	6.18377799974632	-2.18377799974632	6	0	51	1	19	17	0.000910968525414459	0.0105735294937431	NA	0	0	0
76262	psya	5	7.18377799974632	-2.18377799974632	6	0	21	1	20	19	0.000658361967662067	0.0113129211365362	NA	0	0	0
76262	psya	6	8.18377799974632	-2.18377799974632	6	0	117	1	21	20	0.000513442857165703	0.0110859920838454	NA	0	0	0
76515	edua	0	2.17885591070523	-2.17885591070523	NA	NA	NA	0	1	NA	NA	NA	NA	0	0	0
76515	edua	1	3.17885591070523	-2.17885591070523	3	1	12	0	1	1	0	NA	0.0055087468762736	0	0	0
76515	edua	2	4.17885591070523	-2.17885591070523	4	5	8	0	1	1	0	NA	0.00426276303927681	0	0	0
76515	edua	3	5.18159563673262	-2.18159563673262	9	0	6	0	1	1	0	NA	0.00269205051848793	0	0	0
76515	edua	4	6.18159563673262	-2.18159563673262	9	0	3	0	1	1	0	NA	0.00225141328832287	0	0	0
76515	edua	5	7.18159563673262	-2.18159563673262	9	2	5	0	1	1	0	NA	0.00175499757067587	0	0	0
76515	edua	6	8.18159563673262	-2.18159563673262	11	3	7	0	1	1	0	NA	0.00150904899370592	0	0	0
76760	edua	0	2.17636184043633	-2.17636184043633	NA	NA	NA	1	7	NA	NA	NA	NA	0	0	0
76760	edua	1	3.17636184043633	-2.17636184043633	3	0	117	1	8	7	0.000718249020133619	NA	0.0567043349641762	0	0	0
76760	edua	2	4.17636184043633	-2.17636184043633	3	1	90	0	11	8	0.000649014242260577	NA	0.0521795209380283	0	0	0
76760	edua	3	5.17910156646372	-2.17910156646372	4	0	50	0	12	11	0.000566643219716193	NA	0.049566590384042	0	0	0
76760	edua	4	6.17910156646372	-2.17910156646372	4	1	32	1	15	12	0.000496853004725849	NA	0.0465232553958758	0	0	0
76760	edua	5	7.17910156646372	-2.17910156646372	5	2	46	1	17	15	0.000547608905209355	NA	0.0457102919628516	0	0	0
76760	edua	6	8.17910156646372	-2.17910156646372	7	7	37	0	17	17	0.000530741077063912	NA	0.0479228132082149	0	0	0
76765	edua	0	2.17630986808727	-2.17630986808727	NA	NA	NA	0	2	NA	NA	NA	NA	0	0	0
76765	edua	1	3.17630986808727	-2.17630986808727	22	10	14	1	3	2	0	NA	0.00129346094981214	0	0	0
76765	edua	2	4.17630986808727	-2.17630986808727	32	1	15	0	4	3	3.94716454538268e-06	NA	0.00121002702437854	0	0	0
76765	edua	3	5.17904959411466	-2.17904959411466	33	0	21	1	5	4	1.01755749181444e-05	NA	0.00176784274704965	0	0	0
76765	edua	4	6.17904959411466	-2.17904959411466	33	0	6	0	5	5	0.000179425584893547	NA	0.00164133928904533	0	0	0
76765	edua	5	7.17904959411466	-2.17904959411466	33	0	3	0	5	5	0.000165897890365734	NA	0.00176778827759333	0	0	0
76765	edua	6	8.17904959411466	-2.17904959411466	33	0	6	0	5	5	0.000146132211969183	NA	0.00154680746865567	0	0	0
77064	psya	0	2.17383853373922	-2.17383853373922	NA	NA	NA	1	20	NA	NA	NA	NA	0	0	0
77064	psya	1	3.17383853373922	-2.17383853373922	4	0	478	1	27	20	0.000637407113396403	0.116779764249091	NA	0	0	0
77064	psya	2	4.17383853373922	-2.17383853373922	4	1	474	1	32	27	0.000463013650868685	0.116781830974163	NA	0	0	0
77064	psya	3	5.17657825976662	-2.17657825976662	5	3	14	1	32	32	0.000540827994984959	0.114522021901201	NA	0	0	0
77064	psya	4	6.17657825976662	-2.17657825976662	8	4	477	1	40	32	0.00022847667948165	0.0834469187735607	NA	0	0	0
77064	psya	5	7.17657825976662	-2.17657825976662	12	5	388	0	45	40	0.000399942955064824	0.106969069242161	NA	0	0	0
77064	psya	6	8.17657825976662	-2.17657825976662	17	0	261	0	47	45	0.00023673053068186	0.107986599469558	NA	0	0	0
77293	inta	0	2.17242935058346	-2.17242935058346	NA	NA	NA	1	20	NA	NA	NA	NA	188	0	0
77293	inta	1	3.17242935058346	-2.17242935058346	40	40	550	1	41	20	0.00113071591544206	0.0269022176118908	0.0206118795475664	188	0	0
77293	inta	2	4.17242935058346	-2.17242935058346	80	12	-92	1	46	41	0.00387711648653133	0.0661713006868951	0.0725660524964037	188	0	0
77293	inta	3	5.17516907661086	-2.17516907661086	92	39	54	1	45	46	0.00272074472615612	0.0330898226304594	0.073601688729734	188	0	0
77293	inta	4	6.17516907661086	-2.17516907661086	131	2	68	1	47	45	0.00175397955627582	0.031737783441521	0.0274009808742471	188	0	0
77293	inta	5	7.17516907661086	-2.17516907661086	133	3	99	0	47	47	0.00180695689965778	0.030767176553462	0.0258536433976302	188	0	0
77293	inta	6	8.17516907661086	-2.17516907661086	136	1	189	1	50	47	0.00130093989857132	0.0297634886547736	0.0218553069004289	188	0	0
77525	psya	1	3.17052400431253	-2.17052400431253	NA	NA	NA	0	1	NA	NA	NA	NA	0	0	0
77525	psya	2	4.17052400431253	-2.17052400431253	6	1	8	0	1	1	0	0	NA	0	0	0
77525	psya	3	5.17326373033993	-2.17326373033993	7	1	17	1	2	1	0	0	NA	0	0	0
77525	psya	4	6.17326373033993	-2.17326373033993	8	0	8	0	3	2	2.20158451804052e-06	0	NA	0	0	0
77525	psya	5	7.17326373033993	-2.17326373033993	8	0	5	0	3	3	7.74981877661875e-06	0	NA	0	0	0
77525	psya	6	8.17326373033993	-2.17326373033993	8	1	7	0	3	3	5.5040859137704e-06	0	NA	0	0	0
77544	inta	0	2.17046347031963	-2.17046347031963	NA	NA	NA	1	95	NA	NA	NA	NA	0	0	0
77544	inta	1	3.17046347031963	-2.17046347031963	8	3	530	1	117	95	0.0166620383590988	0.0395846626696396	0.351407765052702	0	0	0
77544	inta	2	4.17046347031963	-2.17046347031963	11	6	-33	1	80	117	0.0138242619372093	0.0341383666841573	0.328042335759813	0	0	0
77544	inta	3	5.17320319634703	-2.17320319634703	17	1	146	1	70	80	0.00482885446243385	0.0198658544052028	0.210602956744478	0	0	0
77544	inta	4	6.17320319634703	-2.17320319634703	18	0	92	1	63	70	0.00398472976822339	0.017046636522894	0.166060701178737	0	0	0
77544	inta	5	7.17320319634703	-2.17320319634703	18	2	157	1	63	63	0.00274468825765135	0.0161228425839801	0.142542561098588	0	0	0
77544	inta	6	8.17320319634703	-2.17320319634703	20	0	74	1	59	63	0.0023492349762314	0.0159952329702196	0.127132059926207	0	0	0
77648	psya	0	2.17012113140538	-2.17012113140538	NA	NA	NA	0	2	NA	NA	NA	NA	0	0	0
77648	psya	1	3.17012113140538	-2.17012113140538	3	1	15	0	2	2	0	0.000288041050792436	NA	0	0	0
77648	psya	2	4.17012113140538	-2.17012113140538	4	1	24	0	2	2	0	0.000223720269619205	NA	0	0	0
77648	psya	3	5.17286085743278	-2.17286085743278	5	0	18	0	2	2	0	0.00040094631648202	NA	0	0	0
77648	psya	4	6.17286085743277	-2.17286085743277	5	0	10	0	3	2	0	0.000328547802029175	NA	0	0	0
77648	psya	5	7.17286085743277	-2.17286085743277	5	0	16	0	3	3	5.75501905012398e-07	0.00177870065525196	NA	0	0	0
77648	psya	6	8.17286085743278	-2.17286085743278	5	0	3	0	3	3	4.43836055861486e-07	0.00166595646165367	NA	0	0	0
77861	psya	0	2.16811929223744	-2.16811929223744	NA	NA	NA	1	57	NA	NA	NA	NA	156	0	0
77861	psya	1	3.16811929223744	-2.16811929223744	18	22	1038	1	79	57	0.00273897768646125	0.175838887495275	NA	156	0	0
77861	psya	2	4.16811929223744	-2.16811929223744	40	7	345	1	85	79	0.00246793587541474	0.249138395562056	NA	156	0	0
77861	psya	3	5.17085901826484	-2.17085901826484	47	13	768	1	100	85	0.0017131951932522	0.241940579242222	NA	156	0	0
77861	psya	4	6.17085901826484	-2.17085901826484	60	8	505	1	103	100	0.00161912849993692	0.2537024935722	NA	156	0	0
77861	psya	5	7.17085901826484	-2.17085901826484	68	4	416	0	105	103	0.00138167501310489	0.254578978598888	NA	156	0	0
77861	psya	6	8.17085901826484	-2.17085901826484	72	5	762	1	112	105	0.00115025732150146	0.255625704109644	NA	156	0	0
77878	psya	0	2.16798011796043	-2.16798011796043	NA	NA	NA	0	5	NA	NA	NA	NA	1024	0	0
77878	psya	1	3.16798011796043	-2.16798011796043	3	0	57	0	6	5	2.47857211396567e-05	0.0172747511971314	NA	1024	0	0
77878	psya	2	4.16798011796043	-2.16798011796043	3	0	56	0	5	6	1.11482171031395e-05	0.0214089091641417	NA	1024	0	0
77878	psya	3	5.17071984398782	-2.17071984398782	3	1	37	0	5	5	2.75125444183997e-06	0.0185602993632175	NA	1024	0	0
77878	psya	4	6.17071984398782	-2.17071984398782	4	0	22	0	6	5	3.32477127779001e-06	0.0166885010434429	NA	1024	0	0
77878	psya	5	7.17071984398782	-2.17071984398782	4	0	60	0	7	6	3.58217652403652e-06	0.0184085379544066	NA	1024	0	0
77878	psya	6	8.17071984398782	-2.17071984398782	4	0	-24	0	6	7	5.30459928429738e-06	0.0183692903581877	NA	1024	0	0
77898	psya	0	2.16781976154236	-2.16781976154236	NA	NA	NA	1	74	NA	NA	NA	NA	486	0	0
77898	psya	1	3.16781976154236	-2.16781976154236	26	11	1021	1	95	74	0.0050221201233303	0.261837481635168	NA	486	0	0
77898	psya	2	4.16781976154236	-2.16781976154236	37	15	794	1	122	95	0.00483724648570985	0.264135330747311	NA	486	0	0
77898	psya	3	5.17055948756976	-2.17055948756976	52	7	828	1	151	122	0.00498779112990442	0.314174249342925	NA	486	0	0
77898	psya	4	6.17055948756976	-2.17055948756976	59	5	506	1	174	151	0.00521868963177774	0.34690997968995	NA	486	0	0
77898	psya	5	7.17055948756976	-2.17055948756976	64	3	556	1	196	174	0.00520862354490059	0.363550768607942	NA	486	0	0
77898	psya	6	8.17055948756976	-2.17055948756976	67	19	286	1	213	196	0.00479114240613668	0.366226165687361	NA	486	0	0
77933	edua	0	2.16759449518011	-2.16759449518011	NA	NA	NA	0	12	NA	NA	NA	NA	0	0	0
77933	edua	1	3.16759449518011	-2.16759449518011	2	1	71	1	17	12	0.000558274049793567	NA	0.0182541857900829	0	0	0
77933	edua	2	4.16759449518011	-2.16759449518011	3	2	106	1	23	17	0.000460699135111179	NA	0.0223171629627779	0	0	0
77933	edua	3	5.17033422120751	-2.17033422120751	5	0	65	0	26	23	0.00058030877634017	NA	0.0321764938105661	0	0	0
77933	edua	4	6.17033422120751	-2.17033422120751	5	0	57	1	28	26	0.000477564589899444	NA	0.0319713371021873	0	0	0
77933	edua	5	7.17033422120751	-2.17033422120751	5	1	50	0	27	28	0.000401336871238039	NA	0.0325171174774384	0	0	0
77933	edua	6	8.17033422120751	-2.17033422120751	6	1	58	0	28	27	0.000352763107958206	NA	0.0276281387124315	0	0	0
78258	psya	0	2.16543325088787	-2.16543325088787	NA	NA	NA	0	9	NA	NA	NA	NA	0	0	0
78258	psya	1	3.16543325088787	-2.16543325088787	7	1	-3	0	7	9	0.000105624690224055	0.0209992914768075	NA	0	0	0
78258	psya	2	4.16543325088787	-2.16543325088787	8	1	40	1	8	7	2.5188696581838e-05	0.0151513476646373	NA	0	0	0
78258	psya	3	5.16817297691527	-2.16817297691527	9	0	29	0	8	8	1.89812229071121e-05	0.0151223464647758	NA	0	0	0
78258	psya	4	6.16817297691527	-2.16817297691527	9	0	27	1	9	8	1.32835801875217e-05	0.0152332782906889	NA	0	0	0
78258	psya	5	7.16817297691527	-2.16817297691527	9	1	91	0	10	9	9.88692532577092e-06	0.0180272955388968	NA	0	0	0
78258	psya	6	8.16817297691527	-2.16817297691527	10	1	95	0	12	10	6.72257838095089e-06	0.0229126324484727	NA	0	0	0
78520	edua	0	2.16426896245561	-2.16426896245561	NA	NA	NA	1	9	NA	NA	NA	NA	3611	0	0
78520	edua	1	3.16426896245561	-2.16426896245561	11	7	118	0	11	9	0.000400643147928922	NA	0.0745501757567482	3611	0	0
78520	edua	2	4.16426896245561	-2.16426896245561	18	6	27	1	11	11	0.000300116598116682	NA	0.0771246996615283	3611	0	0
78520	edua	3	5.167008688483	-2.167008688483	24	1	79	1	14	11	0.000185111217646479	NA	0.0690537731514923	3611	0	0
78520	edua	4	6.167008688483	-2.167008688483	25	0	54	0	15	14	0.000188644447160086	NA	0.0715553929992626	3611	0	0
78520	edua	5	7.167008688483	-2.167008688483	25	5	35	1	16	15	0.000183714057271976	NA	0.0639562223284729	3611	0	0
78520	edua	6	8.167008688483	-2.167008688483	30	4	52	1	18	16	0.000162276685880982	NA	0.0644319748747701	3611	0	0
78558	edua	0	2.16387014840183	-2.16387014840183	NA	NA	NA	1	23	NA	NA	NA	NA	384	0	0
78558	edua	1	3.16387014840183	-2.16387014840183	5	6	86	1	27	23	0.00388526554785297	NA	0.0199651120330599	384	0	0
78558	edua	2	4.16387014840183	-2.16387014840183	11	6	119	1	36	27	0.00256460399377687	NA	0.019919093492471	384	0	0
78558	edua	3	5.16660987442922	-2.16660987442922	17	6	43	1	41	36	0.00219310049093097	NA	0.025769233226912	384	0	0
78558	edua	4	6.16660987442922	-2.16660987442922	23	1	128	0	44	41	0.00168159651838624	NA	0.0248401920846065	384	0	0
78558	edua	5	7.16660987442922	-2.16660987442922	24	0	89	1	49	44	0.00181320766960878	NA	0.0255709628830463	384	0	0
78558	edua	6	8.16660987442922	-2.16660987442922	24	1	74	1	54	49	0.0017132518510787	NA	0.0240910124877795	384	0	0
78559	edua	0	2.16386000126839	-2.16386000126839	NA	NA	NA	1	6	NA	NA	NA	NA	0	0	0
78559	edua	1	3.16386000126839	-2.16386000126839	5	0	43	1	14	6	0.000669057473585767	NA	0.00557858708500853	0	0	0
78559	edua	2	4.16386000126839	-2.16386000126839	5	0	46	1	21	14	0.000775042455530047	NA	0.0085789043462017	0	0	0
78559	edua	3	5.16659972729579	-2.16659972729579	5	0	62	1	25	21	0.0015016387565848	NA	0.00935084831056793	0	0	0
78559	edua	4	6.16659972729579	-2.16659972729579	5	0	44	1	29	25	0.00131222411306455	NA	0.0124586837853937	0	0	0
78559	edua	5	7.16659972729579	-2.16659972729579	5	0	12	1	33	29	0.00147528794795617	NA	0.0133954381956324	0	0	0
78559	edua	6	8.16659972729579	-2.16659972729579	5	1	56	1	43	33	0.00135306961752867	NA	0.0122129983167023	0	0	0
78606	psya	0	2.16290826357179	-2.16290826357179	NA	NA	NA	0	15	NA	NA	NA	NA	0	0	0
78606	psya	1	3.16290826357179	-2.16290826357179	6	10	304	1	26	15	0.000342166450446306	0.0581398013248497	NA	0	0	0
78606	psya	2	4.16290826357179	-2.16290826357179	16	1	273	0	25	26	0.0005239137297741	0.0627562750806708	NA	0	0	0
78606	psya	3	5.16564798959919	-2.16564798959919	17	8	-345	1	22	25	0.000252999659970069	0.0656138177278338	NA	0	0	0
78606	psya	4	6.16564798959919	-2.16564798959919	25	2	214	0	27	22	8.94951774650176e-05	0.0350449121447237	NA	0	0	0
78606	psya	5	7.16564798959919	-2.16564798959919	27	2	77	0	27	27	0.000129130897527119	0.0438817513851348	NA	0	0	0
78606	psya	6	8.16564798959919	-2.16564798959919	29	3	87	1	29	27	9.79858406352174e-05	0.0424956627203642	NA	0	0	0
78652	psya	0	2.16264310629122	-2.16264310629122	NA	NA	NA	1	27	NA	NA	NA	NA	0	0	0
78652	psya	1	3.16264310629122	-2.16264310629122	9	1	211	1	35	27	0.00553268047474829	0.0118174817385582	NA	0	0	0
78652	psya	2	4.16264310629122	-2.16264310629122	10	1	60	0	34	35	0.00463229025025833	0.0176331416477624	NA	0	0	0
78652	psya	3	5.16538283231862	-2.16538283231862	11	2	141	1	37	34	0.00288827454895198	0.0110942059242366	NA	0	0	0
78652	psya	4	6.16538283231862	-2.16538283231862	13	0	115	1	44	37	0.00233314028826903	0.0113027490023642	NA	0	0	0
78652	psya	5	7.16538283231862	-2.16538283231862	13	1	119	1	49	44	0.00222889707947443	0.0128929986288678	NA	0	0	0
78652	psya	6	8.16538283231862	-2.16538283231862	14	0	56	1	51	49	0.00223436005031165	0.0211311681616613	NA	0	0	0
78929	psya	0	2.16142063039066	-2.16142063039066	NA	NA	NA	1	2	NA	NA	NA	NA	0	0	0
78929	psya	1	3.16142063039066	-2.16142063039066	4	2	11	0	4	2	1.14197133229121e-05	0	NA	0	0	0
78929	psya	2	4.16142063039066	-2.16142063039066	6	0	23	0	5	4	4.7762705374628e-05	0.00202630746738227	NA	0	0	0
78929	psya	3	5.16416035641806	-2.16416035641806	6	1	20	0	5	5	4.97567013043439e-05	0.00223047177246551	NA	0	0	0
78929	psya	4	6.16416035641806	-2.16416035641806	7	2	2	0	4	5	1.7305666705349e-05	0.00398462528199658	NA	0	0	0
78929	psya	5	7.16416035641806	-2.16416035641806	9	3	9	0	5	4	9.64340510093374e-06	0.00380113183576182	NA	0	0	0
78929	psya	6	8.16416035641806	-2.16416035641806	12	0	11	1	6	5	1.02791086277675e-05	0.00460274119926232	NA	0	0	0
79304	psya	0	2.15839079147641	-2.15839079147641	NA	NA	NA	1	18	NA	NA	NA	NA	2192	0	0
79304	psya	1	3.15839079147641	-2.15839079147641	36	20	94	1	22	18	0.00113673223665635	0.0433988038472892	NA	2192	0	0
79304	psya	2	4.15839079147641	-2.15839079147641	56	1	435	1	25	22	0.000540185610903855	0.0378575276199311	NA	2192	0	0
79304	psya	3	5.16113051750381	-2.16113051750381	57	6	402	1	33	25	0.000614358036157969	0.0370451258437336	NA	2192	0	0
79304	psya	4	6.16113051750381	-2.16113051750381	63	7	115	0	33	33	0.000596334326821257	0.0477783862709982	NA	2192	0	0
79304	psya	5	7.16113051750381	-2.16113051750381	70	14	212	0	35	33	0.000396173046753205	0.0438631485276082	NA	2192	0	0
79304	psya	6	8.16113051750381	-2.16113051750381	84	6	278	1	37	35	0.000349654132747018	0.0450325610881929	NA	2192	0	0
79397	inta	0	2.15725548579401	-2.15725548579401	NA	NA	NA	1	24	NA	NA	NA	NA	0	0	0
79397	inta	1	3.15725548579401	-2.15725548579401	7	4	501	1	29	24	0.00162203424556122	0.0778661117511854	0.0197947726189386	0	0	0
79397	inta	2	4.15725548579401	-2.15725548579401	11	2	306	0	30	29	0.000733359858919549	0.0788108991163147	0.0185606542430475	0	0	0
79397	inta	3	5.15999521182141	-2.15999521182141	13	5	58	0	31	30	0.000592871685831089	0.0714164858636282	0.0178666492388329	0	0	0
79397	inta	4	6.15999521182141	-2.15999521182141	18	3	90	0	31	31	0.000456315442679399	0.071950716445617	0.0186702320752995	0	0	0
79397	inta	5	7.15999521182141	-2.15999521182141	21	0	114	0	33	31	0.000377625723784549	0.0689863402987732	0.0160551606594557	0	0	0
79397	inta	6	8.15999521182141	-2.15999521182141	21	1	88	0	33	33	0.000387612942347806	0.0670692992513091	0.0136878951992301	0	0	0
79653	psya	0	2.15604876966007	-2.15604876966007	NA	NA	NA	0	1	NA	NA	NA	NA	0	0	0
79653	psya	1	3.15604876966007	-2.15604876966007	6	1	45	0	1	1	0	0.00500841930120536	NA	0	0	0
79653	psya	2	4.15604876966007	-2.15604876966007	7	3	39	0	1	1	0	0.00472379215670321	NA	0	0	0
79653	psya	3	5.15878849568747	-2.15878849568747	10	0	43	0	1	1	0	0.00415593838183713	NA	0	0	0
79653	psya	4	6.15878849568747	-2.15878849568747	10	0	36	0	1	1	0	0.0038951303441226	NA	0	0	0
79653	psya	5	7.15878849568747	-2.15878849568747	10	0	16	0	1	1	0	0.00385082528533161	NA	0	0	0
79653	psya	6	8.15878849568747	-2.15878849568747	10	3	63	0	3	1	0	0.00355117890870679	NA	0	0	0
79713	psya	0	2.15508691653983	-2.15508691653983	NA	NA	NA	1	10	NA	NA	NA	NA	2040	0	0
79713	psya	1	3.15508691653983	-2.15508691653983	21	10	33	1	15	10	0.000360972564544491	0.0156334541680793	NA	2040	0	0
79713	psya	2	4.15508691653983	-2.15508691653983	31	7	57	1	18	15	0.000977781957271264	0.0128275434439088	NA	2040	0	0
79713	psya	3	5.15782664256723	-2.15782664256723	38	4	100	0	22	18	0.000611145749908816	0.0122627924576459	NA	2040	0	0
79713	psya	4	6.15782664256722	-2.15782664256722	42	2	27	1	23	22	0.00051885367015008	0.0151244918757123	NA	2040	0	0
79713	psya	5	7.15782664256722	-2.15782664256722	44	6	203	1	25	23	0.000923430279584301	0.0139008097422851	NA	2040	0	0
79713	psya	6	8.15782664256722	-2.15782664256722	50	5	-212	0	24	25	0.000754904410890711	0.0180870664230022	NA	2040	0	0
79900	psya	0	2.15359719051243	-2.15359719051243	NA	NA	NA	1	14	NA	NA	NA	NA	0	0	0
79900	psya	1	3.15359719051243	-2.15359719051243	12	4	493	1	35	14	7.93105245825983e-05	0.0318378041932824	NA	0	0	0
79900	psya	2	4.15359719051243	-2.15359719051243	16	4	451	1	46	35	0.000537001077026096	0.0737956889189562	NA	0	0	0
79900	psya	3	5.15633691653983	-2.15633691653983	20	1	307	0	50	46	0.000560126908789788	0.098957680382009	NA	0	0	0
79900	psya	4	6.15633691653983	-2.15633691653983	21	2	142	1	53	50	0.000590718188182534	0.104887125789555	NA	0	0	0
79900	psya	5	7.15633691653983	-2.15633691653983	23	0	227	1	56	53	0.000602603338401747	0.0993818422731906	NA	0	0	0
79900	psya	6	8.15633691653983	-2.15633691653983	23	1	277	0	57	56	0.000541993192320447	0.0950431251274567	NA	0	0	0
79909	psya	0	2.1535403665652	-2.1535403665652	NA	NA	NA	1	5	NA	NA	NA	NA	0	0	0
79909	psya	1	3.1535403665652	-2.1535403665652	3	2	340	0	12	5	4.57279312175557e-05	0.0113991551565066	NA	0	0	0
79909	psya	2	4.1535403665652	-2.1535403665652	5	4	133	1	15	12	0.000147130669044775	0.0361984796126347	NA	0	0	0
79909	psya	3	5.15628009259259	-2.15628009259259	9	0	132	0	15	15	0.000184831791165323	0.0344731636762567	NA	0	0	0
79909	psya	4	6.15628009259259	-2.15628009259259	9	0	192	1	18	15	0.000163134471342938	0.0327923188666387	NA	0	0	0
79909	psya	5	7.15628009259259	-2.15628009259259	9	2	132	1	19	18	0.00023226986808818	0.0359966374071631	NA	0	0	0
79909	psya	6	8.15628009259259	-2.15628009259259	11	0	95	0	19	19	0.000224659226400774	0.0371225020599656	NA	0	0	0
80128	psya	3	5.15392075722983	-2.15392075722983	NA	NA	NA	1	1	NA	NA	NA	NA	0	0	0
80128	psya	4	6.15392075722983	-2.15392075722983	2	1	4	0	1	1	0	0.00193568782229213	NA	0	0	0
80128	psya	5	7.15392075722983	-2.15392075722983	3	0	7	0	1	1	0	0.00177797153190904	NA	0	0	0
80128	psya	6	8.15392075722983	-2.15392075722983	3	0	62	0	2	1	0	0.00166869168057947	NA	0	0	0
80881	psya	0	2.14524971461187	-2.14524971461187	NA	NA	NA	1	16	NA	NA	NA	NA	98	0	0
80881	psya	1	3.14524971461187	-2.14524971461187	3	2	312	1	24	16	0.000751577378124576	0.0780943106248894	NA	98	0	0
80881	psya	2	4.14524971461187	-2.14524971461187	5	0	113	1	25	24	0.000651038556958197	0.0839763031706354	NA	98	0	0
80881	psya	3	5.14798944063927	-2.14798944063927	5	2	173	1	27	25	0.000593859986298479	0.0785800823757805	NA	98	0	0
80881	psya	4	6.14798944063927	-2.14798944063927	7	0	68	1	28	27	0.000845340297583013	0.0731910409359816	NA	98	0	0
80881	psya	5	7.14798944063927	-2.14798944063927	7	1	79	1	28	28	0.00076612320044398	0.0715893731313307	NA	98	0	0
80881	psya	6	8.14798944063927	-2.14798944063927	8	0	114	1	31	28	0.000696392889895604	0.0694387219907088	NA	98	0	0
81259	inta	0	2.14118547057331	-2.14118547057331	NA	NA	NA	1	11	NA	NA	NA	NA	0	0	0
81259	inta	1	3.14118547057331	-2.14118547057331	9	2	217	1	18	11	0.00081889949381112	0.00802461774151029	0.0191406344981578	0	0	0
81259	inta	2	4.14118547057331	-2.14118547057331	11	4	12	1	23	18	0.00104614228430708	0.0110377784853078	0.0533521757189322	0	0	0
81259	inta	3	5.14392519660071	-2.14392519660071	15	3	245	1	27	23	0.000525658075541264	0.00621790924885596	0.058457167358568	0	0	0
81259	inta	4	6.14392519660071	-2.14392519660071	18	0	140	1	31	27	0.000498635810202419	0.00742603751967772	0.050680573367373	0	0	0
81259	inta	5	7.14392519660071	-2.14392519660071	18	3	155	1	34	31	0.000541149263510022	0.00719857499512966	0.0573509243388121	0	0	0
81259	inta	6	8.14392519660071	-2.14392519660071	21	3	70	1	35	34	0.000549026171989668	0.00893702088205348	0.0618447422166155	0	0	0
81373	psya	1	3.14050627853881	-2.14050627853881	NA	NA	NA	0	1	NA	NA	NA	NA	0	0	0
81373	psya	2	4.14050627853881	-2.14050627853881	11	0	0	0	1	1	0	0.000236307433762146	NA	0	0	0
81373	psya	3	5.14324600456621	-2.14324600456621	11	7	1	0	1	1	0	0.000184932304189997	NA	0	0	0
81373	psya	4	6.14324600456621	-2.14324600456621	18	1	1	0	1	1	0	0.000167378899926592	NA	0	0	0
81373	psya	5	7.14324600456621	-2.14324600456621	19	3	1	0	1	1	0	0.000148647802996607	NA	0	0	0
81373	psya	6	8.14324600456621	-2.14324600456621	22	1	0	0	1	1	0	0.000134246177742631	NA	0	0	0
81487	edua	0	2.13979743784881	-2.13979743784881	NA	NA	NA	1	6	NA	NA	NA	NA	0	0	0
81487	edua	1	3.13979743784881	-2.13979743784881	2	5	89	1	11	6	0.000105259908026567	NA	0.0208210760788948	0	0	0
81487	edua	2	4.13979743784881	-2.13979743784881	7	1	68	1	16	11	0.000453755013272899	NA	0.0283795037953036	0	0	0
81487	edua	3	5.1425371638762	-2.1425371638762	8	2	48	0	20	16	0.000402893210877967	NA	0.0385112644253779	0	0	0
81487	edua	4	6.1425371638762	-2.1425371638762	10	2	30	0	18	20	0.000449817463885469	NA	0.0390772167605732	0	0	0
81487	edua	5	7.1425371638762	-2.1425371638762	12	5	144	1	30	18	0.000146186454962061	NA	0.0380316930463729	0	0	0
81487	edua	6	8.14253716387621	-2.14253716387621	17	2	99	0	33	30	0.000454360846032576	NA	0.0503361608738275	0	0	0
81672	psya	0	2.13798205225774	-2.13798205225774	NA	NA	NA	1	21	NA	NA	NA	NA	0	0	0
81672	psya	1	3.13798205225774	-2.13798205225774	3	2	120	1	30	21	0.000483897277766944	0.0417328489039731	NA	0	0	0
81672	psya	2	4.13798205225774	-2.13798205225774	5	5	317	1	54	30	0.000489851555262736	0.0419687804813266	NA	0	0	0
81672	psya	3	5.14072177828513	-2.14072177828513	10	5	546	1	70	54	0.00144075005579539	0.0609459347645383	NA	0	0	0
81672	psya	4	6.14072177828514	-2.14072177828514	15	0	286	1	74	70	0.00163091175045612	0.0869649778750154	NA	0	0	0
81672	psya	5	7.14072177828514	-2.14072177828514	15	0	42	1	79	74	0.00152588459856285	0.0896405083967401	NA	0	0	0
81672	psya	6	8.14072177828514	-2.14072177828514	15	1	110	1	89	79	0.00134004999389034	0.089035318905196	NA	0	0	0
81715	edua	0	2.13767161339422	-2.13767161339422	NA	NA	NA	1	31	NA	NA	NA	NA	0	0	0
81715	edua	1	3.13767161339422	-2.13767161339422	6	1	233	1	39	31	0.00305543558673377	NA	0.0824752439119903	0	0	0
81715	edua	2	4.13767161339422	-2.13767161339422	7	2	383	1	48	39	0.00281529334461387	NA	0.0907986204428661	0	0	0
81715	edua	3	5.14041133942161	-2.14041133942161	9	0	286	1	60	48	0.00262843544514766	NA	0.108976373531221	0	0	0
81715	edua	4	6.14041133942161	-2.14041133942161	9	2	237	1	72	60	0.00253425961964655	NA	0.120049812791955	0	0	0
81715	edua	5	7.14041133942161	-2.14041133942161	11	1	165	1	78	72	0.00231548853289676	NA	0.132056040145876	0	0	0
81715	edua	6	8.14041133942161	-2.14041133942161	12	0	281	1	85	78	0.00227557068669255	NA	0.125065010769357	0	0	0
82011	edua	0	2.13513102486048	-2.13513102486048	NA	NA	NA	0	3	NA	NA	NA	NA	0	0	0
82012	psya	0	2.13511406012177	-2.13511406012177	NA	NA	NA	1	10	NA	NA	NA	NA	0	0	0
82012	psya	1	3.13511406012177	-2.13511406012177	7	6	438	0	13	10	0.000415463718258667	0.0687037616264297	NA	0	0	0
82012	psya	2	4.13511406012177	-2.13511406012177	13	3	152	0	14	13	0.000167465945281348	0.0687420027170152	NA	0	0	0
82012	psya	3	5.13785378614916	-2.13785378614916	16	2	161	1	15	14	0.000123466372575195	0.0711087408892434	NA	0	0	0
82012	psya	4	6.13785378614916	-2.13785378614916	18	3	-94	0	14	15	0.000112807529851752	0.0639118904147749	NA	0	0	0
82012	psya	5	7.13785378614916	-2.13785378614916	21	7	154	0	17	14	3.81327314487228e-05	0.0397407999629417	NA	0	0	0
82012	psya	6	8.13785378614916	-2.13785378614916	28	2	75	0	19	17	7.25667271850943e-05	0.0393697082494181	NA	0	0	0
82017	edua	0	2.13509979071537	-2.13509979071537	NA	NA	NA	0	8	NA	NA	NA	NA	0	0	0
82017	edua	1	3.13509979071537	-2.13509979071537	23	11	37	0	8	8	0.00032288297933243	NA	0.00514696407859409	0	0	0
82017	edua	2	4.13509979071537	-2.13509979071537	34	29	863	1	33	8	0.000296974564354978	NA	0.00407073805755715	0	0	0
82017	edua	3	5.13783951674277	-2.13783951674277	63	10	203	0	34	33	0.0033676957791432	NA	0.0277659529730107	0	0	0
82017	edua	4	6.13783951674277	-2.13783951674277	73	1	93	1	35	34	0.0018514447077603	NA	0.0251628239766852	0	0	0
82017	edua	5	7.13783951674277	-2.13783951674277	74	0	136	1	38	35	0.00165553873763324	NA	0.0246375666984776	0	0	0
82017	edua	6	8.13783951674277	-2.13783951674277	74	3	290	1	40	38	0.00142026610049642	NA	0.0244961928047812	0	0	0
[truncated: 5,001,656 more chars]
